# Supplementary material for: Engraftment of essential functions through multiple fecal microbiota transplants in chronic antibiotic-resistant pouchitis—a case study using metatranscriptomics
Source: Microbiome. 2023 Dec 1;11:269. doi: 10.1186/s40168-023-01713-9 (PMC10691019; doi:10.1186/s40168-023-01713-9)
Supplement: Supplementary file 3 — Additional file 2: Table S1. All sheets are listed below. Sheet 1. Clinical metadata. Sheet 2. Sample description. Sheet 3. The reads mapping statistics. Sheet 4. The read count on phylum. Sheet 5. The read count on genus. Sheet 6. The expression of Cytomegalovirus genes. Sheet 7. Differentialy expressed genes between donor and pouchitis. Sheet 8. KEGG pathways and modules enrichment in donor compared to pouchitis. Sheet 9. KEGG pathways and modules enriched in health compared to UC in HMP2 IBDM dataset. Sheet 10. DE butyrate biosysthesis genes between donor and pouchitis. Sheet 11. DE bile acid metabolism genes. Sheet 12. DE vitamin B12 biosysthesis genes. Sheet 13. DE vitamin B6 biosysthesis genes. Sheet 14. DE tryptophan metabolism genes. Sheet 15. eggNOG gene expression changes in F. prausnitzii. [file 40168_2023_1713_MOESM2_ESM.xlsx]

## Sheet: 1. clinical metadata
Sheet 1. Clinical metadata
Patient	Sex	Age	Pouch age (months)	Number of FMTs	PDAI1) before first FMT	PDAI after last FMT	FC2) at first consultation	FC before treatment	FC after FMT1	FC after FMT2	FC after FMT3	FC 4-6 months after last FMT	Outcome after last FMT	Sampling (days before or after the first FMT)
CG	Female	40	58	2	9	3	849	212	219	150		137	Improvement after first and second FMT, three months remission after last FMT	-20 to 120
DW	Female	38	22	3	12	2	479	116	377	176	15	57	No improvement after first and second FMT, three months remission after third FMT	-18 to 117
JM	Female	32	16	2	10	5	566	537	47	56		32	Remission for four months	-19 to 55
1)Pouchitis disease activity index (symptoms + endoscopy + histology)
2)Fecal calprotectin

## Sheet: 2. Sample description
Sheet 2. Sample description
SampleID	Sample date	NO. FMT and Donor	Days since 1st FMT	Patient	Status
CG_1_-20	2015-08-11		-20	CG	Before ABT
CG_1_-14	2015-08-17		-14	CG	Before ABT
CG_1_1	2015-09-01	1st FMT 31.08. DKS_5	1	CG	After FMT
CG_1_7	2015-09-07		7	CG	After FMT
CG_1_14	2015-09-14		14	CG	After FMT
CG_1_21	2015-09-21		21	CG	After FMT
CG_1_27	2015-09-27		27	CG	After FMT
CG_2_1	2015-09-29	2nd FMT 28.09. DSS_2	29	CG	After FMT
CG_2_7	2015-10-05		35	CG	After FMT
CG_2_13	2015-10-11		41	CG	After FMT
CG_2_21	2015-10-19		49	CG	After FMT
CG_2_28	2015-10-26		56	CG	After FMT
CG_2_92	2015-12-29		120	CG	After FMT
DW_1_-18	2015-06-26		-18	DW	Before ABT
DW_1_-13	2015-07-01		-13	DW	Before ABT
DW_1_-1	2015-07-13		-1	DW	After ABT, before FMT
DW_1_1	2015-07-15	1st FMT 14.07. DKS_1	1	DW	After FMT
DW_1_7	2015-07-21		7	DW	After FMT
DW_1_14	2015-07-28		14	DW	After FMT
DW_1_21	2015-08-04		21	DW	After FMT
DW_1_27	2015-08-10		27	DW	After FMT
DW_2_1	2015-08-12	2nd FMT 11.08. DKS_4	29	DW	After FMT
DW_2_7	2015-08-18		35	DW	After FMT
DW_2_21	2015-09-01		49	DW	After FMT
DW_2_28	2015-09-08		56	DW	After FMT
DW_3_1	2015-09-22	3rd FMT 21.09. DSS_1	70	DW	After FMT
DW_3_7	2015-09-28		76	DW	After FMT
DW_3_14	2015-10-05		83	DW	After FMT
DW_3_21	2015-10-12		90	DW	After FMT
DW_3_30	2015-10-21		99	DW	After FMT
JM_1_-19	2015-05-13		-18	JM	Before ABT
JM_1_-12	2015-05-20		-12	JM	Before ABT
JM_1_0	2015-06-01	1st FMT 01.06. DKS_3	0	JM	After ABT, before FMT
JM_1_7	2015-06-08		7	JM	After FMT
JM_1_14	2015-06-15		14	JM	After FMT
JM_1_21	2015-06-22		21	JM	After FMT
JM_1_26	2015-06-27		26	JM	After FMT
JM_2_1	2015-06-30	2nd FMT 29.06. DKS_2	29	JM	After FMT
JM_2_7	2015-07-06		35	JM	After FMT
JM_2_13	2015-07-12		41	JM	After FMT
JM_2_20	2015-07-19		48	JM	After FMT
JM_2_27	2015-07-26		55	JM	After FMT
CG_FMT1		DKS_5		DKS	Donor
CG_FMT2	2015-09-28	DSS_2		DSS	Donor
DW_FMT1	2015-05-19	DKS_1		DKS	Donor
DW_FMT2		DKS_4		DKS	Donor
DW_FMT3	2015-09-21	DSS_1		DSS	Donor
JM_FMT1	2015-06-01	DKS_3		DKS	Donor
JM_FMT2	2015-05-21	DKS_2		DKS	Donor

## Sheet: 3. Mapping stats
Sheet 3. The reads mapping statistics
Sample ID	Raw reads	rRNA	QC no rRNA	Kraken assigned	Human	Cleaned no human	IGC	%IGC to cleaned	IGC59G mapped	%IGC59G to cleaned	phylum	% phylum to mapped	%phylum to cleaned	genus	%genus to cleaned
CG_1_-20	60361008	24822974	35538034	12705468	32300	35505734	31921388	0.899049	31935876	0.899457	24479043	0.766506	0.689439	22576651	0.635859
CG_1_-14	100593344	22764516	77828828	19710804	22274	77806554	64497278	0.828944	64522014	0.829262	45400691	0.703647	0.583507	38941884	0.500496
CG_1_1	79854732	21416042	58438690	38305776	78430	58360260	53614993	0.91869	53882209	0.923269	50639661	0.939822	0.867708	49447680	0.847283
CG_1_7	91387548	26942944	64444604	21099430	139346	64305258	55671790	0.865742	56521291	0.878953	40318392	0.713331	0.626984	35604046	0.553672
CG_1_14	81447982	16874896	64573086	20908948	120124	64452962	58980043	0.915087	59134624	0.917485	46749651	0.790563	0.72533	43427931	0.673793
CG_1_21	81745372	17554864	64190508	20792042	67784	64122724	56500208	0.881126	56564060	0.882122	46418920	0.820643	0.723907	43938931	0.685232
CG_1_27	74241368	15363236	58878132	22348038	151718	58726414	54233560	0.923495	54371897	0.925851	42497825	0.781614	0.723658	39540656	0.673303
CG_2_1	90960874	15669824	75291050	20051438	133232	75157818	70745574	0.941294	70787800	0.941855	59340584	0.838288	0.789546	53699701	0.714493
CG_2_7	69663598	23300302	46363296	10233732	2595766	43767530	40849288	0.933324	38656539	0.883224	32398734	0.838118	0.740246	29941909	0.684112
CG_2_13	68548676	16296632	52252044	11273452	278434	51973610	45884396	0.88284	46049190	0.886011	32354794	0.702614	0.622524	29268150	0.563135
CG_2_21	90754488	24597120	66157368	13955316	232220	65925148	60692310	0.920625	61219566	0.928622	46573632	0.760764	0.706462	42375064	0.642775
CG_2_28	83569942	45214716	38355226	10545130	112406	38242820	33140387	0.866578	33470952	0.875222	25110803	0.750227	0.656615	22718692	0.594064
CG_2_92	101958390	79124622	22833768	17268890	109660	22724108	12324607	0.542358	15087569	0.663945	14902123	0.987709	0.655785	14846127	0.653321
DW_1_-18	42342646	29159506	13183140	8560920	41872	13141268	11797883	0.897774	11863595	0.902774	9875520	0.832422	0.751489	8777654	0.667946
DW_1_-13	77726572	64917332	12809240	5088688	494214	12315026	9908204	0.804562	10122177	0.821937	8916942	0.880931	0.72407	8729406	0.708842
DW_1_-1	91780088	73145832	18634256	18342164	131194	18503062	11836347	0.639697	15903679	0.859516	15712518	0.98798	0.849185	15689437	0.847937
DW_1_1	57234480	14954634	42279846	26798532	620330	41659516	37524789	0.90075	37586365	0.902228	34682748	0.922748	0.832529	33492961	0.803969
DW_1_7	76679622	11099558	65580064	10203858	166640	65413424	61886974	0.94609	61928164	0.946719	40599804	0.655595	0.620665	35638394	0.544818
DW_1_14	90294118	39196040	51098078	41947974	32732264	18365814	16925594	0.921581	18176003	0.989665	14055068	0.773276	0.765284	13044836	0.710278
DW_1_21	83364174	44726300	38637874	38046772	8173378	30464496	21940723	0.720206	22589296	0.741496	22075240	0.977243	0.724622	22030778	0.723162
DW_1_27	67102892	29083494	38019398	27367748	1417372	36602026	21350260	0.583308	25029374	0.683825	24220358	0.967677	0.661722	24089967	0.658159
DW_2_1	90031572	80719998	9311574	8042922	48434	9263140	7738908	0.835452	7883163	0.851025	7825843	0.992729	0.844837	7818849	0.844082
DW_2_7	73512476	40616758	32895718	28550162	6152976	26742742	24677089	0.922758	25074621	0.937623	22571203	0.900161	0.844012	22007509	0.822934
DW_2_21	95394436	61456632	33937804	27094462	139998	33797806	29395493	0.869746	29515256	0.873289	27163866	0.920333	0.803717	26678573	0.789358
DW_2_28	82039050	67113472	14925578	12368398	243872	14681706	10578905	0.72055	11429788	0.778505	10360192	0.90642	0.705653	9491506	0.646485
DW_3_1	73073224	54281948	18791276	15293536	956194	17835082	15872625	0.889966	15813903	0.886674	15056759	0.952122	0.844221	14849765	0.832615
DW_3_7	80827556	17964742	62862814	8863094	44534	62818280	58877573	0.937268	58889536	0.937459	38114070	0.647213	0.606735	33474379	0.532876
DW_3_14	60899568	35060964	25838604	18320560	1529562	24309042	22620394	0.930534	22434506	0.922887	20545447	0.915797	0.845177	20042742	0.824497
DW_3_21	70878564	30830392	40048172	36410992	525250	39522922	36151718	0.914703	36353714	0.919813	35568758	0.978408	0.899953	35421051	0.896215
DW_3_30	74906230	57022970	17883260	6039076	369940	17513320	16116705	0.920254	16153325	0.922345	12735915	0.788439	0.727213	11569887	0.660634
JM_1_-19	130308256	61007752	69300504	16203040	2361910	66938594	64615551	0.965296	64761580	0.967477	51826650	0.800268	0.774242	47961202	0.716496
JM_1_-12	126035120	78517144	47517976	16102178	579318	46938658	39499174	0.841506	40573388	0.864392	32930638	0.811631	0.701568	30014576	0.639443
JM_1_0	107597884	57954760	49643124	44996368	9382118	40261006	22799814	0.5663	24441364	0.607073	22261657	0.910819	0.552933	22005589	0.546573
JM_1_7	80644398	40127580	40516818	25876962	623816	39893002	35240561	0.883377	35542657	0.89095	29726732	0.836368	0.745162	27845990	0.698017
JM_1_14	146980634	141276522	5704112	1748970	3920	5700192	5302767	0.930279	5314361	0.932313	4420464	0.831796	0.775494	4130592	0.724641
JM_1_21	142456102	120213306	22242796	9797424	83246	22159550	20773833	0.937466	20826558	0.939846	17248468	0.828196	0.778376	16237121	0.732737
JM_1_26	157878244	136757748	21120496	10602302	337822	20782674	15630823	0.752108	15950888	0.767509	13979735	0.876424	0.672663	13449676	0.647158
JM_2_1	76097168	44728872	31368296	11167944	89678	31278618	27365688	0.874901	29363709	0.938779	23488879	0.799929	0.750956	21784350	0.696461
JM_2_7	85146784	64918988	20227796	5636530	67218	20160578	19045077	0.944669	19132752	0.949018	16229165	0.84824	0.804995	14982252	0.743146
JM_2_13	86388732	43684400	42704332	10250898	166172	42538160	40310375	0.947629	41481783	0.975166	37921390	0.91417	0.891468	36718763	0.863196
JM_2_20	58549238	48507564	10041674	8569490	607114	9434560	7299965	0.773747	7935048	0.841062	7526734	0.948543	0.797783	7510603	0.796073
JM_2_27	75619774	28004514	47615260	43820966	7204328	40410932	38966772	0.964263	39880122	0.986865	39029900	0.978681	0.965825	38916780	0.963026
CG_FMT1	47607958	10193898	37414060	17955868	145840	37268220	33362077	0.895188	33420827	0.896765	27828397	0.832666	0.746706	26249482	0.70434
CG_FMT2	54033738	14112252	39921486	8865272	205288	39716198	34202790	0.86118	34443592	0.867243	18677618	0.542267	0.470277	15022147	0.378237
DW_FMT1	146835496	35560960	111274536	27095200	145366	111129170	78111812	0.702892	78210779	0.703783	54259041	0.693754	0.488252	50164144	0.451404
DW_FMT2	68737714	24535542	44202172	17359186	196530	44005642	39349101	0.894183	39461903	0.896746	31383668	0.79529	0.713174	29256324	0.664831
DW_FMT3	54190646	10066026	44124620	7511036	75386	44049234	41019656	0.931223	41037975	0.931639	24960539	0.60823	0.566651	20520299	0.465849
JM_FMT1	137991578	36356054	101635524	44164466	135994	101499530	87075778	0.857893	87644034	0.863492	68644101	0.783215	0.6763	62967786	0.620375
JM_FMT2	120454554	37822032	82632522	29487022	203162	82429360	73847576	0.895889	74247167	0.900737	52913482	0.712667	0.641925	47297035	0.573789

## Sheet: 4. Phylum count
Sheet 4. The read count on phylum
phylum	CG_1_-20	CG_1_-14	CG_1_1	CG_1_7	CG_1_14	CG_1_21	CG_1_27	CG_2_1	CG_2_7	CG_2_13	CG_2_21	CG_2_28	CG_2_92	DW_1_-18	DW_1_-13	DW_1_-1	DW_1_1	DW_1_7	DW_1_14	DW_1_21	DW_1_27	DW_2_1	DW_2_7	DW_2_21	DW_2_28	DW_3_1	DW_3_7	DW_3_14	DW_3_21	DW_3_30	JM_1_-19	JM_1_-12	JM_1_0	JM_1_7	JM_1_14	JM_1_21	JM_1_26	JM_2_1	JM_2_7	JM_2_13	JM_2_20	JM_2_27	CG_FMT1	CG_FMT2	DW_FMT1	DW_FMT2	DW_FMT3	JM_FMT1	JM_FMT2
Acidobacteria	0	3	18	14	100	284	84	0	31	10	16	4	0	0	0	0	2	4	0	0	0	0	0	0	0	0	16	1	0	0	0	0	0	8	0	16	8	6	42	41	0	0	4	85	1	10	19	12	25
Actinobacteria	1467798	682283	1237301	695094	1559756	2610265	2072607	829381	1624951	990125	501002	975859	321934	2255516	2399950	24595	1136160	1018563	9619	215070	1017631	869685	9571652	124706	612194	8558366	623582	9902324	4645467	845011	549395	1856772	256553	4615874	139830	786490	3196997	3027773	838022	779233	20924	9225	2119237	1072014	4651569	3104963	1110511	6540127	5692433
Artverviricota	2555	664	5462	1214	4631	2992	7239	2463	4940	12640	3559	7460	479	2013	8213	566	5595	6477	1251	7823	3866	2273	10328	9509	31711	14843	909	24893	6764	529	2505	4521	3754	2375	324	2208	1778	2186	1480	2451	13527	1710	18807	13090	4983	18429	2350	6199	4712
Ascomycota	1628	3167	4227	581229	23893	18754	51277	9597	19990	68037	496544	164505	1997424	42096	15718	3995330	1526	1868	11944	27243	1158531	25822	18784	4595	233368	4679	5975	1761	1185	680	33085	1003119	330780	17441	1492	91	248176	1775998	78297	1154807	673318	550380	5498	4510	1503	1965	5294	391262	248373
Bacteroidetes	3759599	5079787	33822030	2126698	9344005	10412925	14284745	22422565	10407694	12153626	29152104	8678903	29351	1691930	107159	38838	20116603	21234424	3152146	28488	38757	17520	10534238	14168088	119059	1258562	18931811	3313522	1812945	1042748	15980332	12998055	35191	10214595	111804	5435589	636706	493159	535855	328378	71372	28318894	12728401	4982600	14702237	10024355	6331953	28540202	13129114
Candidatus Saccharibacteria	2	0	0	2	0	0	0	0	0	2	2	2	13	0	8	0	0	0	0	8	118	0	1	0	0	0	0	3	4	0	0	2	0	13	0	2	10	6	0	24	0	0	0	0	0	0	0	0	0
Chlamydiae	0	0	0	0	0	0	0	0	8	5	4	9	2	11	16	0	9	0	2	2	12	3	6	1	12	14	3	51	3	2	2	0	0	0	0	0	2	5	0	1	22	8	0	0	0	0	0	0	0
Chlorobi	0	1	0	0	0	0	0	1	0	0	1	0	2	0	7	59	3	0	0	744	315	0	0	0	0	0	2	0	0	0	0	0	176	1	0	0	0	0	0	0	14	0	0	22	0	0	8	2	0
Chloroflexi	0	22	0	0	4	3	0	21	0	0	0	0	0	10	45	0	0	6	0	0	0	0	0	0	0	0	0	0	0	0	0	0	0	0	2	0	0	0	0	0	0	3	0	28	4	8	9	0	4
Chordata	19	79	93	561	177	135	263	119	72	84	584	93	2402	98	88	2485	155	140	1468	846	1087	579	505	67	127	101	165	227	422	35	183	612	838	879	3	16	391	652	112	1048	372	795	153	139	84	86	83	327	222
Cyanobacteria	7	6	22	3	17	9	13	182	274	2328	76	161	78	186	55	431	0	794	1	2641	197	9	2184	6	194	38	342	55	8	19	22	62	670	88	1	21	508	20	20	12	119	0	12	1791	36	53	625	137	62
Deinococcus-Thermus	6	174	6	15	12	2	24	5	9	3	8	7	5	20	11	2	8	6	7	11	78	0	7	0	6	0	2	0	0	14	0	2	12	27	0	0	4	10	0	0	0	0	12	28	31	84	2	123	66
Euryarchaeota	11	93	28	90	45	33	29	63	37	25	35	21	7	13	10	37	42	34	19	19	32	6	3	11	5	2	15	2	4	5	44	120	9	13	3	13	3	10	1	16	0	4	13	32	49	23	38	58	67
Fibrobacteres	0	0	0	0	0	0	0	0	56	2	38	0	0	0	0	0	0	0	0	0	0	0	0	0	0	0	10	0	0	0	0	0	0	0	0	0	0	0	0	0	0	0	0	45	0	0	18	0	0
Firmicutes	18677237	37953805	15135622	35753707	35553533	33118609	25816574	35253235	20142234	18880099	16206656	14949664	11422396	4220600	6133801	11414938	9253426	17972576	7696977	19541687	21795693	1596415	1621857	12197404	9028716	4880245	18136599	6727697	28792272	10105477	32736476	16661761	8786420	14240056	4018664	10785059	9609488	17759872	14600187	35491772	1762377	207210	12308403	12213798	33942327	16934692	17151441	31741582	33060363
Fusobacteria	243	582	128	2753	258	90	103	364	125	271	163	86	17	36	945	9	144	210	505	57	5161	5	2635	1895	122	361	196	372	93	107	871	4603	5495	406	5	11	1817	93	46	44	71	6	51	276	226	80	340	277	441
Kitrinoviricota	0	0	189	0	0	0	0	6	8	8	3828	96942	0	0	0	0	0	0	0	0	0	0	0	0	0	48	25	99	33	23	0	0	0	0	0	0	0	238721	16	28	34	2562	2094	0	0	134	0	0	0
Lentisphaerae	29	225	8	18	20	27	19	44	33	44	34	37	102	134	71	0	44	68	2	0	172	1	23	11	1	39	55	0	6	12	35	49	11	242	4	30	20	15	24	2	2	2	46	77	119	100	79	230	107
Peploviricota	0	0	0	0	0	0	0	0	0	0	0	0	0	0	0	0	0	0	0	0	0	0	0	0	0	0	0	0	0	0	24561	39226	69125	23938	4259	35350	27106	0	0	0	0	0	0	0	47605	0	0	83586	39186
Phixviricota	9854	12875	17147	11878	10798	12463	12167	28881	13158	12954	16923	18144	15367	32514	9322	39758	12511	25951	27867	29781	30058	11990	15414	11297	12181	138064	100127	112268	78068	105884	107636	150262	98937	91056	115506	139523	168233	76813	104306	101958	99224	112051	62647	71572	105534	22876	80393	117876	100126
Planctomycetes	2	181	19	9	10	14	17	0	9	4	1	2	0	0	22	0	45	7	0	0	0	0	0	0	1	4	10	0	0	0	3	11	0	60	2	5	17	0	14	1	0	0	22	7	32	48	16	27	22
Proteobacteria	307647	1162571	261777	998404	143997	98476	97173	344764	37077	32288	58337	29079	1001719	1466702	90191	170303	3894556	59144	3067981	2193760	28910	5278509	653245	541901	244079	153296	51606	408559	162195	445276	2307426	146498	12510583	421830	18831	18364	55332	47869	22250	37984	4845011	9642285	331964	69879	463203	388767	38237	801479	388597
Spirochaetes	375	575	153	175	199	597	1030	597	99	246	64	99	4984	376	136	0	353	368	68	0	28	1	27	1038	179	10	312	3	0	47	2148	464	24	142	8	117	16	323	168	49	0	4	126	308	504	244	409	641	442
Synergistetes	0	0	35	0	10	22	8	62	25	16	4	19	0	0	0	0	84	140	0	0	0	0	0	0	0	0	375	0	0	0	0	0	0	0	0	0	0	0	0	0	0	0	39	747	29	31	253	96	28
Tenericutes	15	362	60	194	133	83	86	403	1088	805	547	922	496	1107	2450	382	1104	604	354	1439	2001	427	1377	481	1177	2797	644	3210	1230	255	386	851	3768	180	14	34	221	1288	741	760	3849	3415	71	186	195	132	521	278	293
Thermotogae	0	1	0	0	51	62	36	193	125	76	132	3	0	0	0	0	4	39	0	0	0	0	2	5	0	0	34	0	0	0	0	0	0	0	25	75	36	48	73	4	0	0	3	21	6	1	34	37	19
Uroviricota	8346	5836	25	54	123	148	36	28	1128	1328	829	1188	302	2034	2836	202	4384	678	1373	4138	469	923	2626	1259	3301	7555	564	14273	4119	336	437	212	1827	70	31	65	76	4843	2025	2311	11972	5645	26	16	197	26	10	245	172
Verrucomicrobia	586	1473	27365	949	2429	2369	2896	2201	2554	2501	2257	2193	715	218	263	269	54300	2612	477	236	335	452	290	218	273	205	2049	247	222	315	1232	1414	18422	1435	97	895	691	433	196	256	406	3025	46047	3448	23945	523955	2411	15408	9482
unknown	7280975	18441896	3150867	16096292	12232919	9982044	11655874	11065558	8276809	13192568	14398827	8072315	174064	1876657	971953	179281	2696156	20793364	2829210	177853	682466	47443	2067310	2304505	954494	568899	20293116	1501279	688295	3251607	12792930	7545604	1606564	5726656	888067	3533057	1920145	5806605	2846885	3518647	75327	515222	5350306	14988898	23538741	7633529	15649626	18535117	20965697

## Sheet: 5. Genus count
Sheet 5. The read count on genus
genus	CG_1_-20	CG_1_-14	CG_1_1	CG_1_7	CG_1_14	CG_1_21	CG_1_27	CG_2_1	CG_2_7	CG_2_13	CG_2_21	CG_2_28	CG_2_92	DW_1_-18	DW_1_-13	DW_1_-1	DW_1_1	DW_1_7	DW_1_14	DW_1_21	DW_1_27	DW_2_1	DW_2_7	DW_2_21	DW_2_28	DW_3_1	DW_3_7	DW_3_14	DW_3_21	DW_3_30	JM_1_-19	JM_1_-12	JM_1_0	JM_1_7	JM_1_14	JM_1_21	JM_1_26	JM_2_1	JM_2_7	JM_2_13	JM_2_20	JM_2_27	CG_FMT1	CG_FMT2	DW_FMT1	DW_FMT2	DW_FMT3	JM_FMT1	JM_FMT2
Abiotrophia	124	1075	858	1139	521	86	113	747	49	81	378	375	0	38	514	0	205	254	60	4	0	0	2	0	62	0	347	0	0	231	89	10	0	233	9	20	10	86	4	4	0	0	404	262	1121	408	418	2695	3645
Absiella	1107	4268	2970	5048	2703	3773	2410	4948	1463	1610	1872	1716	11	2637	1233	4221	1910	1798	464	2732	2704	63	760	444	81	329	1956	1679	12	1464	2491	63	245	1085	393	700	456	596	1380	951	0	0	1804	1200	7220	3435	1957	9637	4805
Acetivibrio	0	0	0	0	0	0	0	0	0	0	0	0	0	0	0	0	0	0	31	0	0	0	2	0	0	0	0	0	0	0	0	0	118	0	0	0	0	0	0	0	0	0	0	0	0	0	0	0	0
Acetoanaerobium	0	0	0	1	1	1	1	9	0	0	0	1	0	16	1	0	2	0	1	0	1	0	6	0	6	0	0	0	0	0	0	142	2	0	9	2	4	8	33	3	0	0	0	8	6	0	0	10	5
Acholeplasma	8	10	14	25	8	12	5	51	17	27	25	32	54	0	93	4	2	45	4	66	1418	17	16	7	15	8	21	58	18	3	3	24	1144	36	3	1	14	7	3	18	16	0	2	52	11	9	126	46	21
Achromobacter	7	32	0	1	0	0	0	0	0	0	0	0	0	0	0	0	0	1	0	0	0	0	8	0	0	0	0	0	0	0	0	0	0	3	0	0	0	0	0	0	0	0	2	0	3	2	0	6	14
Acidaminococcus	2236	6469	935	12687	2578	1844	2278	3289	131963	112601	52945	28005	519	414	430	526	933	89042	356	438	857	61	679	296	245	337	86340	287	753	540	4682	2986	784	1800	297	634	585	914	595	1240	364	249	1074	57729	3185	1960	87669	4105	5491
Acidobacterium	0	1	16	0	3	242	0	0	0	0	0	0	0	0	0	0	0	0	0	0	0	0	0	0	0	0	0	0	0	0	0	0	0	0	0	0	0	0	0	0	0	0	2	0	0	6	0	0	0
Acidovorax	40	123	2	7	6	5	6	0	1	0	0	0	0	0	0	0	0	0	2	0	0	0	64	0	0	0	0	0	0	0	2	0	0	53	0	0	9	0	0	0	0	8	36	3	13	9	0	52	43
Acinetobacter	0	0	0	0	0	1	5	34	11	43	13	32	0	0	6	0	0	45	0	0	5	0	0	1	0	0	27	194	0	15	163	4	954	4	0	2	0	0	0	0	145	146	0	28	49	30	14	19	3
Actinobacillus	0	0	324	919	12	0	2	11	9	23	1	2	456	0	0	0	0	0	13	0	0	0	17	7	0	21	0	0	1	0	2	1	0	5	0	0	0	0	0	0	0	0	0	0	0	0	0	0	0
Actinomyces	445	970	19146	1552	677	1007	984	1398	1563	2301	2200	4870	120012	3324	90036	941	949	271	781	15031	129543	734	46072	7661	41790	8880	287	8507	6429	2471	1191	10885	21676	31277	434	3197	14322	2728	1669	2104	2039	954	1176	1143	2016	2694	565	3488	3177
Adlercreutzia	3166	1101	93	4	13	22	8	23	180	47	87	104	159	0	55	1	67	76	0	0	49	1	7	6	7	8	68	0	22	4	2	4	0	22	0	3	13	4	2	1	0	0	82	219	163	140	154	147	87
Aeribacillus	10	80	0	0	2	1	0	25	5	0	4	0	0	0	0	0	0	14	0	0	0	0	0	0	0	24	10	3	0	5	0	0	0	1	2	3	1	3	2	3	0	0	0	2	2	0	5	2	0
Aerococcus	2	4	4	14	8	4	2	21	6	4	10	5	272	0	2	8	91	6	11	51	2117	3	0	25	21	21	2	0	105	0	0	23	20	3	0	0	0	2	0	0	2	2	0	1	2	2	2	17	0
Aeromonas	0	0	0	0	4	0	0	1	74	24	57	118	175	139	196	12	81	5	107	185	26	59	85	62	105	142	27	239	114	14	26	16	148	12	0	4	6	35	40	59	202	186	6	0	1	4	0	13	9
Aggregatibacter	2	0	1258	6927	336	58	51	71	50	96	38	140	5680	0	0	0	2	0	49	0	13	0	6	48	0	17	2	4	70	0	21	0	0	24	0	0	0	0	0	0	0	0	0	5	0	0	0	0	2
Akkermansia	586	1473	27365	949	2429	2369	2896	2201	2554	2501	2255	2193	249	218	260	269	54300	2612	473	234	328	452	275	210	262	205	2049	247	220	311	1232	1414	18420	1405	97	895	691	429	196	256	406	3025	46045	3448	23931	523907	2411	15367	9454
Alcaligenes	0	4	0	2	0	1	0	1	2	5	0	0	0	0	0	0	4	1	0	0	3	0	0	0	0	0	4	0	0	1	0	0	4	1	0	0	1	0	0	2	0	0	1	0	0	8	3	6	0
Algoriphagus	0	0	2	0	0	0	0	0	0	0	0	0	0	0	16	0	0	0	0	0	0	0	0	0	0	0	0	0	0	0	0	0	68	0	0	0	0	0	0	0	0	0	0	0	0	0	0	0	0
Alistipes	5505	14847	120935	6752	18610	42420	59290	129420	14368	31024	18204	26167	4559	2870	1797	2669	55604	105406	5388	1778	2971	659	10369	19245	1290	2735	86879	4475	2371	4511	8644	11270	2483	6832	702	5004	3098	2891	1785	2121	812	31467	424745	80989	940762	1061077	59195	1315850	374027
Alkaliphilus	12	511	5	37	267	49	25	93	217	105	92	9	38	2	65	1	22	175	28	1	46	0	32	42	20	8	189	158	150	23	241	892	178	31	0	0	0	4	6	7	0	0	2	364	47	17	203	112	96
Alloprevotella	0	0	0	0	0	0	0	50	58	55	208	59	0	0	0	0	0	124	0	0	0	0	0	0	0	12	110	72	4	42	1141	504	2	0	0	0	0	0	0	0	0	0	0	16	0	0	42	1	0
Allopseudarcicella	0	0	6	0	7	0	13	3	0	0	0	0	0	0	0	0	9	0	0	0	0	0	50	0	0	0	1	0	0	0	0	0	0	4	0	1	0	0	0	0	0	17	6	1	12	0	1	38	36
Alpharetrovirus	2555	664	5462	1214	4631	2992	7239	2463	4940	12640	3559	7460	479	2013	8213	566	5595	6477	1251	7823	3866	2273	10328	9509	31711	14843	909	24893	6764	529	2505	4521	3754	2375	324	2208	1778	2186	1480	2451	13527	1710	18807	13090	4983	18429	2350	6199	4712
Aminipila	165	543	8	43	69	65	40	166	20	47	49	18	2	75	73	1	4	147	341	33	6	0	23	33	5	0	121	2	4	42	29	48	1	42	7	3	21	107	4	11	0	4	24	91	37	17	128	362	2952
Anaerobutyricum	402160	509643	441672	477946	1202095	989361	540795	545171	569304	473478	375920	394085	415	1503	3242275	260	618412	255133	112514	370	260	439	7149	6860	7406	19121	352283	8427	1009	252378	1939698	1323023	1357	984986	204607	610076	3813813	373497	423037	464424	314	714	219560	253040	1097417	593065	511914	1027711	1705744
Anaerococcus	56	62	33	65	48	639	172	556	281	440	52	665	0	0	37	0	33	27	520	8	20	0	25	5	78	17	71	60	14	3	57	0	4	39	20	30	20	43	56	148	84	4	27	15	1242	143	46	1037	163
Anaerocolumna	195	1589	360	811	929	1071	659	2834	2594	5279	6618	3842	4	1258	28756	63	669	3436	99	525	26	7	47351	28004	5081	1610	5803	3469	8	550	236	268	1926	69	16	42	117	59	114	316	1	7	220	5643	305	1074	3731	538	871
Anaerofustis	3	2	7609	0	1	2	0	7	0	14	6	8	0	2	2	0	2393	29	3	6	635	7	0	12	2	4	5	0	0	0	0	9	147	2	0	4	8	8	4	0	41	0	198	57	6794	175	13	3769	490
Anaeromyxobacter	0	0	0	0	0	0	0	0	0	0	0	0	0	0	0	0	0	0	0	6	0	0	0	0	0	0	6	0	0	0	0	0	0	0	0	0	0	0	0	0	0	0	0	37	0	0	1	0	0
Anaerostipes	389403	4202573	1683488	5249365	1686727	1825727	842166	685456	105754	43637	333690	359741	1217	659	225114	4488	353610	94934	982074	6262	2631	1028	3293	61881	2127224	176808	110140	503741	344136	841010	9601	4080	6254	2273383	314795	405020	336658	1498200	852965	1386795	1003	1747	137776	24522	387071	328245	77863	1468738	1225455
Anaerotignum	155	264	18	346	593	196	152	157	158	493	75	26	0	1	175	0	20	414	30	2	0	1	53	10	15	7	741	50	0	16	56	131	11591	13	87	61	148	29	111	112	22	0	4	508	26	12	211	19	59
Anaerotruncus	1055	2291	576	5166	13476	23192	43774	1403	469	1041	787	1127	4	72	3	0	1356	770	2358	2	4	0	529	48	33	34	872	5	5	43	309	87	8	6419	2776	23656	2219	11058	5087	2439	2	11	21058	1983	42108	16025	756	24104	46319
Aneurinibacillus	0	28	5	20	36	3	21	24	14	28	9	8	0	1	22	0	0	25	1	0	0	0	16	31	0	0	45	0	0	0	15	1	79	27	2	5	3	2	3	9	0	0	14	4	33	0	18	36	45
Anoxybacillus	0	0	0	0	0	0	0	0	4	75	0	0	0	0	0	0	0	104	0	0	0	0	0	0	0	0	85	0	0	0	0	0	0	0	0	0	0	1	0	0	0	0	0	234	0	0	118	0	0
Anoxybacter	0	0	0	0	0	0	0	3	0	1	1	0	0	0	0	0	1	4	0	0	0	0	1	0	0	1	6	0	0	0	7	4	0	0	0	0	0	0	0	0	0	0	3	0	3	37	1	12	6
Apibacter	0	0	0	0	0	0	0	0	0	0	1	0	0	0	0	0	0	0	0	0	0	0	0	0	0	0	0	0	0	0	0	0	0	0	0	0	0	0	0	0	0	0	2	0	18	28	0	16	4
Aquimarina	0	0	0	0	0	0	0	0	0	0	0	0	0	0	0	0	0	14	0	0	0	0	0	0	0	0	1	0	0	0	0	0	0	0	0	0	0	0	0	0	0	0	5	8	65	12	3	43	17
Arachidicoccus	0	0	0	0	0	0	0	86	16	3	116	8	0	0	0	0	0	8	0	0	0	0	0	0	0	19	8	0	0	2	0	0	0	0	0	0	0	0	0	0	0	0	0	59	0	1	13	0	0
Arcobacter	0	0	0	0	0	0	0	5	8	0	39	0	0	0	1	0	0	10	0	0	0	0	24	36	0	0	12	0	0	0	0	0	0	0	0	0	0	0	0	0	0	0	0	2	0	0	11	0	0
Arsenicicoccus	6	83	0	0	0	0	0	0	0	2	0	0	0	0	0	0	0	0	0	0	0	0	0	0	0	0	2	0	0	0	0	0	0	0	0	0	0	0	0	0	0	0	6	1	0	1	0	3	0
Atlantibacter	0	0	0	0	0	0	0	17	2	0	0	0	0	106	6	161	244	9	954	2025	11	893	323	67	58	0	0	271	27	16	222	38	3137	13	4	0	0	0	0	0	355	506	1	0	5	4	0	0	0
Atopobium	153	999	49	49	57	249	169	318	230	146	163	350	830	660	2043	2	72	103	104	85	523	4	938	783	2932	4036	79	5387	2253	475	57	853	35	5095	36	186	1327	377	112	78	343	398	206	111	234	409	98	263	298
Auricoccus	0	0	0	0	6	0	0	0	0	0	0	0	3	0	8	0	0	0	0	12	293	0	0	0	0	0	2	0	0	0	0	0	0	2	0	0	0	0	0	0	0	0	0	0	7	2	0	8	0
Azoarcus	0	0	0	0	0	0	0	0	0	0	0	0	0	0	0	0	0	0	0	0	0	0	0	0	0	0	0	0	0	0	0	0	0	0	0	0	0	0	0	0	0	0	446	0	50	317	0	868	53
Azospira	0	0	0	0	0	0	0	23	19	7	99	17	0	0	2	0	0	15	0	0	0	0	0	0	0	0	3	0	0	0	0	0	0	0	0	0	0	0	0	0	0	0	0	12	0	0	10	0	0
Bacillus	205	2410	151	6141	3913	1110	2114	3054	556	1077	3004	3548	2821	189	474	7327	370	997	560	2441	1579	43	127	683	900	63	900	2035	806	262	21280	12969	136775	1274	13	104	487	7681	678	2861	1730	1234	133	522	411	282	686	1534	4805
Bacteriovorax	0	0	0	0	0	0	0	0	0	0	0	0	0	0	0	0	0	0	0	0	0	0	0	0	0	0	0	0	0	0	1	0	0	5069	0	0	0	0	0	0	0	0	0	0	0	0	0	0	0
Bacteroides	3712463	4966940	28850805	2084873	7953159	9850858	13316412	9727513	920715	1433603	1773930	1871607	16392	1680599	93425	28787	16902285	2112920	3128888	21492	24967	8776	2302643	14090871	100493	38478	1869437	73518	44579	221144	1084373	1115852	20326	10091278	107747	5319515	612396	471526	447841	304481	12871	4744738	11181145	1130052	11904567	7622590	1036081	22771709	10839170
Barnesiella	784	2915	4832	367	4986	3647	6488	10372	2027	3861	4355	989	3	254	6	2	4987	4494	2799	4	1	8	3650	9744	31	374	3835	2118	82	651	1237	3974	15	732	22	535	727	171	176	273	0	2358	2350	3103	948	1753	1605	3295	7144
Bibersteinia	0	0	8	0	9	9	9	145	85	278	303	108	0	0	0	0	10	165	0	0	0	0	0	0	0	0	94	26	0	26	15	1	0	0	0	0	0	0	0	0	0	0	10	12	31	9	20	125	86
Bifidobacterium	538548	287595	935045	617418	1184631	2101077	1786342	556589	1354317	702544	358996	852291	21642	2242369	2187710	1765	741868	852892	4575	1877	9409	866332	9455983	104789	518415	8429506	534102	9747758	4564731	640855	533982	1828111	204800	4243213	131207	733725	2899891	2858017	715951	728542	12155	5674	1153681	792080	2716066	1877700	882652	5557674	5113152
Bilophila	26	6	23265	3	55	117	20	310	175	45	46	73	104	25	408	0	4122	5783	0	14	64	4	26	52	99	73	5098	352	31	29	12	40	25	76	5	6	61	42	42	9	49	7	124779	10362	66789	139750	4699	232522	57870
Blautia	2986375	5734379	1618209	3130780	3612351	6993071	4137730	9597370	4370554	4696658	2384042	2601976	2841	75393	192199	3966	3110060	2318245	888273	5711	6106	2295	106522	506485	133013	484889	2330197	661515	75810	2676993	14049476	8399437	24161	614249	698296	1768646	400703	2174264	3687925	4123805	4167	6792	1285965	1282468	4220100	1715184	2109360	4324610	5089700
Bordetella	27	152	1	10	22	9	9	7	0	0	0	0	0	0	0	0	9	0	0	0	0	0	111	0	6	0	0	0	0	0	0	0	0	39	0	0	6	3	0	2	0	2	80	12	14	27	2	28	29
Borreliella	0	0	0	0	0	0	0	0	19	3	17	7	0	0	0	0	0	1	0	0	0	0	0	0	0	0	1	0	0	0	0	0	0	0	0	0	0	0	0	0	0	0	0	5	0	0	5	0	0
Brachyspira	0	25	0	1	10	1	4	1	1	0	0	0	0	0	0	0	0	0	0	0	0	0	1	0	0	0	2	3	0	0	2	3	0	3	0	1	0	0	0	0	0	0	0	0	0	0	5	0	0
Bradyrhizobium	8	2	0	0	15	7	4	99	41	36	7	21	0	0	0	0	0	27	0	0	0	0	0	0	0	0	12	0	0	0	0	0	0	0	0	5	0	5	8	2	0	0	8	2	0	5	15	3	1
Brevibacillus	0	4	0	2	0	0	0	1	0	1	5	7	18	0	44	0	1	2	0	34	561	0	8	2	8	0	1	0	0	0	8	4	5	7	0	0	10	0	0	0	0	0	0	10	0	0	8	2	0
Brevundimonas	2	301	0	21	52	8	154	118	0	18	17	2	0	0	0	0	0	442	0	0	0	0	2	0	0	0	460	0	0	8	0	0	0	100	1	344	12	14	0	46	0	0	5	61	0	2	512	4	8
Brochothrix	1	10	1	26	3	1	6	1	0	1	0	0	32	0	1	2	0	0	6	6	202	0	0	2	55	5	0	144	0	6	0	0	0	74	1	0	4	1	4	3	0	0	1	1	0	5	1	6	3
Brussowvirus	0	2	0	0	2	0	0	0	0	0	2	0	0	0	0	0	0	0	0	0	0	0	0	0	0	0	0	4	104	2	0	87	21	0	0	0	0	0	0	0	0	0	0	0	0	0	0	0	0
Burkholderia	0	0	0	0	0	0	0	0	0	0	0	0	0	24	169	0	0	0	0	0	0	0	0	56	0	0	0	0	0	0	0	110	0	0	0	0	0	0	0	0	75	84	0	0	0	0	0	0	0
Butyricimonas	3656	7064	11995	895	2943	2859	5244	16926	9964	17535	17237	11931	16	611	277	48	12662	35838	1527	19	60	23	19777	1570	44	782	41399	1094	3500	2839	533	190	32	2460	217	5984	129	288	778	145	44	117704	8973	9281	12935	14168	13583	23684	10124
Butyrivibrio	175938	92144	1541	26201	48769	50825	92391	30741	38666	29024	30268	43688	25	605	1362	2	3353	26058	743	2	20	14	2339	3237	4673	2189	20885	13040	507	22076	34996	55452	55	79767	6580	47889	33144	40990	16486	12406	31	47	83233	69323	193382	91454	34050	170986	129919
Caloramator	0	116	0	0	0	6	0	4	2	0	0	0	0	39	0	11	11	3	56	18	2	17	14	1	2	0	3	5	10	1	30	12	138	6	0	0	6	0	0	0	0	59	0	0	3	4	2	22	5
Caloranaerobacter	0	3	5	15	6	7	0	51	1	3	2	0	2	2	29	173	1	19	4	1365	110	0	10	0	0	0	14	2	0	0	2	11	78	1	0	0	0	0	0	0	0	0	0	46	7	1	5	162	7
Campylobacter	2649	12030	1971	17775	3784	7008	5933	2348	2268	3437	1948	3696	141	5176	280	2157	1687	2496	2071	3084	5802	11	2444	244	16	579	2206	1419	291	3746	3994	2098	202	4330	267	1444	1404	1975	3399	5705	2	20	5178	3375	14350	8821	1581	19636	23440
Candidatus Arthromitus	0	6	2	4	0	2	0	0	3	10	1	4	0	2	0	0	0	24	5	0	0	0	0	6	2	0	28	0	0	0	1	0	0	0	6	1	9	0	3	0	0	0	0	30	2	0	29	0	3
Candidatus Hepatoplasma	0	0	0	0	0	0	0	57	7	5	14	16	0	0	0	0	0	16	0	0	0	0	0	0	0	0	2	0	0	21	0	0	0	0	0	0	0	0	0	0	0	0	0	43	0	0	23	0	0
Candidatus Izimaplasma	2	119	12	42	84	9	54	31	59	97	19	14	0	11	293	0	12	51	12	0	19	4	1	0	0	1	45	1	0	11	109	534	2	99	1	1	54	26	17	8	20	0	3	17	8	3	100	17	57
Candidatus Koribacter	0	0	0	0	0	0	0	0	30	10	16	0	0	0	0	0	0	4	0	0	0	0	0	0	0	0	16	0	0	0	0	0	0	0	0	0	0	0	0	0	0	0	0	85	0	0	19	0	0
Candidatus Nucleicultrix	0	0	0	0	0	0	0	0	0	0	0	0	0	0	0	0	0	14	0	0	0	0	0	0	0	0	8	0	0	0	0	0	0	0	0	0	0	0	0	0	0	0	48	5	50	22	17	82	29
Candidatus Phytoplasma	0	0	1	12	3	0	0	39	28	23	73	3	8	0	3	0	2	155	1	0	22	0	2	0	2	30	149	62	19	1	22	13	273	1	0	0	0	0	1	0	0	0	0	14	0	0	15	0	2
Capnocytophaga	255	244	1377	74	946	756	5164	1576	343	231	593	220	0	22	2	0	1376	540	96	0	1	0	232	252	28	2	560	73	47	77	657	648	0	557	18	328	68	618	227	20	51	857	604	204	3509	1029	195	2231	1752
Caproiciproducens	15	258	40	94	192	241	9	51	87	58	65	8	0	0	1	0	23	133	5	0	0	0	0	2	0	4	117	0	0	81	1	7	1	17	22	103	9	39	46	45	3	0	19	84	3103	66	79	488	250
Carboxydocella	0	0	0	0	0	0	0	0	0	0	0	0	0	0	0	0	0	0	0	0	0	0	0	0	0	0	0	0	0	0	0	0	0	0	0	0	0	0	0	0	0	0	0	0	13	13	1	20	5
Carnobacterium	0	13	0	52	9	0	5	2	19	44	6	2	5	0	1	0	4	115	1	32	3	0	9	0	0	1	246	7	1	2	2	14	2673	7	0	0	3	2	14	1	0	1	0	651	2	0	340	39	3
Catenovulum	0	4	3	3	0	1	0	1	0	0	0	1	0	0	0	0	0	0	3	0	0	0	0	0	25	3	0	15	0	1	0	0	0	3	3	0	2	2	6	4	0	0	0	0	0	0	0	0	0
Catonella	0	0	0	0	2	2	0	0	0	0	0	0	0	0	0	0	0	0	0	0	86	4	0	0	10	0	0	0	0	0	0	0	0	0	0	0	0	0	0	0	0	0	0	0	0	0	0	0	1
Celeribacter	0	26	2	7	6	1	5	55	39	7	60	22	0	38	28	0	0	504	2	0	0	0	20	2	1	62	615	245	1	8	0	0	0	60	0	0	0	0	0	3	0	1	2	352	1	0	1032	42	16
Cellulosilyticum	285	480	109	169	419	831	1316	213	86	101	84	92	428	70	1679	125	131	258	50067	258	5069	11	1574	5467	1999	285	79	6275	5849	80	232	240	127476	339	5225	144	244	24	92	21	50	3	1126	399	6523	723	106	2786	1893
Cetia	2	56	0	0	0	0	0	25	6	4	3	5	0	0	0	0	0	0	0	0	0	0	0	0	0	4	6	159	0	11	0	0	0	0	0	0	0	0	0	0	1	0	0	4	0	2	1	1	1
Chitinolyticbacter	0	51	0	0	1	1	1	16	32	8	61	11	0	0	0	0	0	3	1	0	0	0	0	0	0	0	0	0	0	0	0	0	0	0	0	0	0	0	0	0	0	0	0	8	0	0	3	0	0
Chitinophaga	0	0	4	0	0	0	0	0	0	0	0	0	0	23	0	0	61	0	0	0	0	0	0	0	0	0	0	0	0	0	0	0	0	0	0	0	0	0	0	0	0	0	0	3	10	2	5	23	0
Chlamydia	0	0	0	0	0	0	0	0	8	5	4	9	2	11	16	0	9	0	2	2	12	3	6	1	12	14	3	51	3	2	2	0	0	0	0	0	2	5	0	1	22	8	0	0	0	0	0	0	0
Chlorobium	0	1	0	0	0	0	0	1	0	0	1	0	2	0	7	59	3	0	0	744	315	0	0	0	0	0	2	0	0	0	0	0	176	1	0	0	0	0	0	0	14	0	0	22	0	0	8	2	0
Christensenella	1389	5745	1716	6951	3405	4275	1840	9239	2096	3233	2267	3674	77	178	258	62	948	6615	192	23	65	7	114	73	4375	597	5267	444	256	9837	5096	1691	37	2550	63	183	41	517	357	702	25	67	4964	5011	8707	7997	6383	11522	5317
Chromobacterium	0	0	0	10	10	24	22	0	10	0	8	4	0	0	0	0	0	0	0	0	0	0	0	0	0	0	0	0	0	0	0	0	0	0	0	1	0	0	4	26	0	0	2	0	28	8	0	7	8
Chryseobacterium	1648	2283	9	0	9	30	26	356	837	1352	2206	1536	0	0	0	0	0	1837	0	0	0	0	2	0	0	0	1224	0	4	1347	8174	6891	2	0	0	0	0	0	4	0	0	0	16	222	10	10	322	2	2
Citrobacter	3	15	14	129	11	10	2	1628	16	19	18	16	122	17349	530	3866	31118	133	31519	20977	222	45145	3688	3918	2127	1242	143	4809	2342	2907	32311	2262	160802	1030	134	42	12	43	25	23	65498	69789	281	20	314	1732	6	87	36
Cloacibacillus	0	0	7	0	10	22	8	14	12	12	0	3	0	0	0	0	0	10	0	0	0	0	0	0	0	0	12	0	0	0	0	0	0	0	0	0	0	0	0	0	0	0	32	23	7	8	17	8	10
Cloacibacterium	0	176	0	0	0	0	0	15	16	10	0	2	0	0	0	0	0	4	0	0	0	0	0	0	0	80	2	115	2	10	0	0	0	0	0	0	0	0	0	0	1	0	0	0	0	0	1	0	0
Clostridioides	3203	10124	4901	21584	9738	10080	6274	9853	3580	9115	3366	8287	17	1111	1567	6021	6313	11180	8230	14746	8792	22	2416	1320	658	649	10817	1508	279	4613	14076	13272	8186	3181	589	1314	790	2212	2047	3345	17	63	4484	9184	22127	6852	11054	19833	15360
Clostridium	276175	2238711	853666	4185855	919010	786304	470774	1112150	115644	122705	356906	371220	3439	453128	59663	2910	418958	215387	534306	2641	7501	2056	92865	157309	598131	24878	274914	117738	82179	386958	151303	871771	177454	694331	92915	103894	213628	367033	228316	423880	1028	1647	287596	724799	2433354	514959	283264	1973759	1264657
Collinsella	917859	383619	218329	70434	365590	428648	253579	208499	218069	214995	116450	92603	5871	1502	1394	462	244882	121554	413	532	4207	298	5166	1227	21048	96494	67076	112250	4664	183326	1814	1299	616	306667	6488	38939	249384	160724	114789	45900	289	429	894008	215351	1804858	1005219	185404	856924	483796
Comamonas	2	0	3	2	0	0	0	1	0	0	1	0	636	0	21	3	5	0	0	0	37	1	4	3	0	2	0	59	4	0	0	6	16	27	0	9	16	6	8	0	0	0	2	0	2	0	0	6	0
Coprobacillus	2412	16126	50138	21508	16125	1893	8381	33835	10255	3099	26150	7912	502	415339	104884	2098	41133	61276	119777	3125	7333	51	51304	50791	5867	1329	60305	15234	3520	3953	2644	704	925	114690	597	1862	350	292	245	160	36	89	3143	22908	120840	18646	118978	168375	35231
Coprococcus	753012	906323	14848	53160	57575	56164	46315	804411	200558	384560	218125	87805	302	235758	52155	595	13004	940118	6703	408	832	166	16573	48537	2956	33869	1042639	12570	2280	31749	42050	27106	7217	16721	5515	15337	7089	27704	27078	29252	337	583	26532	736917	80256	39276	939190	97560	114933
Coriobacterium	55	52	565	2	10	1733	352	1262	717	1945	744	577	2	3	12	0	2133	1295	0	0	0	0	10	0	0	11	791	39	0	5	0	4	2	16	2	0	50	1	4	0	7	0	1054	5460	12037	4420	1828	7198	9123
Corynebacterium	0	4	45	7	0	0	4	12	0	14	2	39	411	24	1566	2	9	2	5	372	1848	4	184	27	152	0	0	162	15	10	8	108	7702	207	0	7	70	20	12	6	4	222	0	20	0	10	4	0	6
Coxiella	2	0	0	0	7	0	0	0	0	0	0	2	0	0	0	80	0	0	0	0	0	0	0	0	4	0	0	0	0	0	0	0	1	0	0	0	0	0	0	0	0	0	0	0	0	0	0	0	2
Cronobacter	0	0	0	0	0	0	0	0	0	0	0	0	0	0	2	0	0	0	0	0	0	0	0	104	0	0	2	2	6	4	0	0	0	0	0	0	1	0	3	6	239	7959	0	0	2	0	0	0	0
Cryptobacterium	16	26	50	0	0	68	15	60	156	396	107	381	0	1	0	0	105	175	0	0	0	0	0	0	0	0	20	0	0	0	0	0	0	0	0	0	0	0	0	0	0	0	105	541	215	122	66	177	151
Cupriavidus	0	0	0	0	0	0	0	0	2	2	32	3	0	0	0	0	0	4	0	0	0	0	0	0	0	0	3	0	0	0	0	0	0	0	0	0	0	0	0	0	0	0	0	11	0	0	2	0	0
Cyanobium	0	0	0	0	0	0	0	0	0	0	0	0	0	0	0	0	0	3	0	0	0	0	0	0	0	0	30	1	0	1	0	0	0	0	0	0	1	0	0	0	0	0	0	78	0	0	31	0	0
Cycloclasticus	0	24	0	1	16	14	18	22	14	10	13	3	0	0	0	55	8	28	0	0	0	0	42	2	4	0	29	0	0	3	0	0	4	0	0	0	2	0	0	1	0	0	0	43	6	0	103	2	14
Cytomegalovirus	0	0	0	0	0	0	0	0	0	0	0	0	0	0	0	0	0	0	0	0	0	0	0	0	0	0	0	0	0	0	24561	39226	69125	23938	4259	35350	27106	0	0	0	0	0	0	0	47605	0	0	83586	39186
Dehalobacter	0	277	0	2	5	7	4	4	9	50	30	5	0	0	14	0	4	143	30	0	0	0	14	15	0	0	62	0	0	0	0	0	0	9	0	0	8	10	0	2	0	0	0	80	9	15	130	60	30
Dehalobacterium	0	42	6	1	1	0	0	233	178	59	211	64	0	8	40	0	2	858	3	2	24	0	29	0	1	103	541	208	1	7	0	18	5	11	2	2	40	0	0	0	0	0	8	980	8	3	2098	21	15
Dehalococcoides	0	4	0	0	0	0	0	0	0	0	0	0	0	0	45	0	0	0	0	0	0	0	0	0	0	0	0	0	0	0	0	0	0	0	0	0	0	0	0	0	0	0	0	0	0	0	0	0	0
Deinococcus	6	174	6	15	12	2	24	5	9	3	8	7	5	20	11	2	8	6	7	11	78	0	7	0	6	0	2	0	0	14	0	2	12	27	0	0	4	10	0	0	0	0	12	28	31	84	2	123	66
Delftia	15	148	1	0	6	2	11	10	0	2	0	0	0	0	1	0	5	0	0	1	0	0	32	0	0	0	14	0	0	0	0	0	0	26	0	0	2	0	0	0	0	0	36	2	14	4	0	33	30
Denitrobacterium	4	2	7	9	33	23	11	23	51	64	20	33	254	1	4	0	8	25	0	0	9	0	0	0	4	0	18	0	0	0	0	0	1	1	1	2	9	13	24	4	0	0	27	28	8	16	52	30	16
Desulfitobacterium	0	1	1	0	0	2	0	0	0	0	0	0	0	0	0	3	0	0	0	109	2	0	0	0	0	0	0	0	0	0	0	0	0	0	0	0	0	0	0	0	0	0	1	0	133	3	0	60	13
Desulfococcus	266	5047	18	67	480	120	205	1100	325	142	281	231	0	0	0	0	0	153	0	0	0	0	0	0	0	0	209	0	0	0	0	0	0	1	88	58	15	299	294	275	0	0	69	18	57	23	183	99	150
Desulfocurvibacter	0	7	0	0	4	0	0	20	3	0	7	0	0	0	0	0	0	3	0	0	0	0	0	0	0	0	0	0	0	0	0	0	0	0	0	0	0	0	0	0	0	0	0	1	0	0	4	0	0
Desulfofarcimen	4	4	2	8	5	3	13	4	2	5	2	4	128	0	34	44	0	7	3	36	170	2	24	32	40	52	5	325	584	0	10	36	84	66	0	4	50	0	1	2	0	0	2	8	11	15	6	30	31
Desulfomicrobium	1	2	10	0	0	346	0	19	0	1	0	0	4	0	1	1	0	8	1	0	5	0	1	4	0	2	5	3	4	0	0	0	2	0	0	0	0	0	0	0	0	0	22	1	0	5	7	0	1
Desulfosarcina	0	0	0	0	0	0	0	7	3	1	0	4	0	0	0	0	0	0	0	0	0	0	0	0	0	16	0	0	0	4	0	0	20	0	0	0	0	0	0	0	0	0	0	0	0	0	0	0	0
Desulfosporosinus	0	0	0	0	0	0	0	0	23	1	7	3	0	0	0	0	0	27	0	0	0	0	0	0	0	0	2	0	0	0	0	0	0	0	0	0	0	0	0	0	0	0	0	80	0	0	15	0	0
Desulfotalea	0	0	0	0	0	0	0	0	3	2	6	0	0	0	0	0	0	1	0	0	0	0	0	0	0	0	4	0	0	0	0	0	0	0	0	0	0	0	0	0	0	0	0	29	0	0	16	0	0
Desulfovibrio	27	59	319	112	59	52	116	20677	1876	1513	99	53	2333	43	82	42	116	15126	68	42	269	41	55	42	66	73	12375	181	35	27	40	186	145	203	2	32	40	56	26	42	96	96	3706	35935	1670	2771	21717	6562	1847
Dialister	89042	31279	761	1188	1109	142258	20926	1321	12340	26308	6562	16770	781	2436	160	235	464	15343	299	158	707	48	330	622	293	346	17026	391	160	321	1005	848	276	964	433	3274	1577	401	377	633	42	121	343738	7417	101253	212950	8254	425704	345024
Dickeya	0	0	0	0	0	0	0	5	0	0	0	0	0	37	2	11	15	0	62	57	0	59	16	1	1	5	0	5	2	6	34	1	294	6	0	0	0	0	0	0	70	229	0	0	1	3	0	0	0
Dorea	347250	1162475	71323	96120	520034	482563	284576	2722669	902525	614587	1129340	522697	296	4363	15471	582	19625	1301284	6420	700	716	191	6621	39095	1815	183466	1327515	416842	101027	935405	35863	15132	499	42036	8248	82554	54123	46877	50479	46266	547	1172	73904	695265	115697	105407	1267408	122064	237248
Duncaniella	1008	3515	73	20	77	66	110	23	1	0	0	0	0	0	4	0	81	26	0	0	0	0	204	30	0	0	6	0	0	0	0	0	0	54	0	29	13	0	0	0	0	249	126	1	9	188	0	157	78
Dysgonomonas	364	13	49	188	55	137	300	18	0	0	0	0	0	0	0	0	57	0	0	0	0	0	0	0	0	0	0	0	0	0	0	0	0	1166	2	331	4	14	8	0	0	0	108	0	82	90	0	30	136
Dysosmobacter	2416	10283	1167	4301	5127	4521	6059	8499	4517	9783	3930	5477	418	336	70	12	2024	16535	1144	5	48	1	783	496	127	218	15306	92	23	2158	4374	875	19	4501	377	1434	901	3819	3791	7694	35	21	25177	21535	77212	78184	14283	53971	30542
Edwardsiella	0	0	0	0	0	0	0	0	120	61	51	78	0	0	0	0	0	57	0	0	0	0	0	0	0	0	54	0	0	0	4	0	47	0	0	0	0	2	0	0	1	235	0	4	0	0	21	0	0
Eggerthella	1530	1389	45255	76	368	67004	23856	49956	20737	51238	7416	7153	722	13	974	67	134848	29810	1574	23	456	22	122	84	350	78	13190	65	27	101	13668	239	20	482	2	30	38	67	797	53	17	12	57002	40620	93833	193947	25180	96592	70810
Elizabethkingia	0	0	0	0	0	0	0	3	19	17	23	11	0	0	0	0	3	14	0	0	0	0	0	0	0	2	13	0	0	0	0	0	0	0	0	2	0	0	1	0	0	0	0	1	0	0	1	0	0
Enterobacter	0	2	127	1370	45	33	36	530	123	21	29	26	2516	6864	219	1506	11297	49	13794	15701	118	15579	2573	2493	1019	815	47	3391	1036	797	16510	1414	161058	1015	57	48	27	62	62	46	14535	27911	187	18	178	720	4	51	19
Enterocloster	28183	31640	10328	41983	129492	46706	37913	25703	13236	20853	17831	21108	71	383821	7792	26	4979	13848	3998	140	257	10	7258	32264	43047	2091	26955	4543	96	164035	1809	15718	52	22129	5257	42605	87717	17962	30470	90816	126	76	58353	14243	118123	117631	10013	171064	98324
Enterococcus	30977	17307	99054	14910	25699	19476	16058	21359	3175	7865	5128	6421	12068	29821	63818	8744814	16616	6764	8241	14577723	5897832	128515	38686	7473	39199	616	2863	4085	67193	1582	25235	11097	1352058	5260	1638	665	992	1144	1110	9913	10770	3321	3425	4901	9032	7652	2512	9945	6834
Eremococcus	9	24	0	0	2	3	1	0	0	0	0	0	0	0	0	0	0	0	0	0	0	0	0	0	0	0	6	0	0	0	0	0	0	0	0	0	0	0	0	0	0	0	0	10	0	0	2	0	1
Erwinia	0	0	0	0	0	0	0	3	0	1	4	0	0	172	2	16	113	10	661	377	8	1688	61	0	0	0	7	10	3	0	0	0	356	0	0	0	0	0	0	0	94	2758	0	18	0	0	26	0	0
Erysipelothrix	1	125	21	3	23	29	79	113	42	27	25	10	5	0	0	108	16	23	5	309	410	0	168	96	0	0	0	0	0	0	61	5	94	0	0	0	6	9	4	0	0	0	21	18	64	10	17	87	14
Escherichia	916	719	831	1957	666	761	804	230177	7742	4195	6510	6771	3761	1305216	78965	138011	3031114	11574	2560660	1874293	15616	4537639	360920	385443	194385	125003	11346	307902	118169	379757	1942698	113197	10655365	54503	12578	6424	4267	9459	6549	7436	4140010	7977349	21137	1835	16816	100095	793	13638	7113
Ethanoligenens	9	471	0	0	1	4	0	0	31	16	14	0	0	0	0	0	44	66	0	0	0	0	3	4	0	0	39	0	0	0	0	0	1	0	7	3	0	0	0	0	0	0	11	66	158	19	140	35	45
Eubacterium	1101749	1876268	139190	1351653	2016972	1249029	1074136	429435	468660	308973	327806	198256	1108	46057	142635	1004	129166	476255	42079	802	2594	417	41700	197446	481167	17060	504911	38928	6846	140823	435673	131533	9170	631251	60928	226525	55408	464087	260827	464619	574	1207	235683	349855	830945	309787	639646	880475	1410083
Exiguobacterium	0	37	1	0	0	0	0	0	0	0	0	0	0	4	9	0	0	11	0	0	4	0	0	0	4	0	3	0	1	0	0	0	9	0	0	0	0	0	0	0	0	0	2	10	0	0	10	4	1
Ezakiella	11	0	0	1	6	16	0	10	0	4	2	62	0	0	0	0	0	15	5	0	0	0	0	7	26	0	19	0	6	0	3	0	0	12	7	5	4	10	2	25	42	0	1	68	36	0	11	24	1
Faecalibacterium	2086701	1477963	647936	718986	3808683	3062626	5688220	3753935	2820335	1980537	2496782	1720628	14144	5517	5868	4191	353204	1238002	720171	4485	4742	745	8796	7899	203014	151219	999683	486387	5057	591816	34654	21933	5645	635136	72546	990767	1043386	5636033	745985	541724	2360	4045	3013180	1005994	10046780	5779236	804123	7400744	5209477
Faecalibaculum	174	268	298	47	132	61	123	93633	56496	61664	60722	39076	293	23	168	12	1867	34914	3	49	802	5	12	15	36	19211	38091	3666	272	22324	7	31	120	64	2	21	46	22	32	38	16	18	62	70076	571	137	40702	255	231
Fastidiosipila	0	4	2	0	0	0	0	5	0	0	0	0	0	0	0	0	9	63	9	0	0	0	0	0	0	0	113	0	0	0	24	0	0	0	0	0	0	0	0	0	0	0	0	278	12	2	67	0	0
Fervidobacterium	0	0	0	0	0	0	0	0	0	30	0	0	0	0	0	0	0	25	0	0	0	0	0	0	0	0	15	0	0	0	0	0	0	0	0	0	0	0	0	0	0	0	0	17	0	0	13	0	0
Filifactor	19	34	121	0	0	0	1	132	0	3	0	0	0	0	0	0	250	160	1	0	0	0	2	1	2	0	115	0	0	109	0	8	1	0	0	0	0	2	0	1	0	2	1	37	23	9	51	26	4
Finegoldia	42	904	15	57	146	51	91	575	166	277	236	195	0	4	5	1	16	604	47	2	107	16	7	4	46	1	515	39	7	33	0	2	0	17	1	7	44	92	14	33	0	11	122	642	81	74	642	235	140
Flavobacterium	92	120	0	0	0	0	0	270	38	28	162	44	0	0	0	0	0	373	0	0	0	0	0	0	0	0	376	0	0	1	0	0	0	0	0	0	0	0	0	0	0	0	0	46	0	0	102	0	0
Flavonifractor	7333	10136	11632	4969	13839	31895	57334	5388	2888	3646	1952	1786	421	324848	23389	59	64662	3749	727	87	137	20	574	179	343	162	3003	100	27	297	243	275	91	1056	146	1137	630	2907	1545	8893	58	30	124337	4952	290137	333260	3609	377163	176373
Flintibacter	610	1423	674	307	1794	2297	873	1469	1609	1116	1279	1497	545	542	62	2	1624	1168	410	5	78	0	567	228	22	0	1451	2	7	87	85	179	19	427	49	87	181	794	671	417	0	1	3614	2255	33371	9868	956	32800	19121
Francisella	0	23	0	0	0	0	0	20	7	2	25	1	0	0	0	0	0	29	0	0	0	0	0	0	0	0	13	0	0	0	0	0	0	0	0	0	0	0	0	0	0	0	0	6	0	0	31	0	0
Fusobacterium	241	563	83	2700	243	64	99	269	114	230	136	54	17	36	945	9	139	112	505	56	4420	5	2635	1892	122	337	144	372	93	67	871	4603	5259	406	4	5	1811	93	30	44	71	6	23	186	139	67	207	226	403
Gallibacterium	9	15	400	339	828	330	296	46	0	1	4	0	0	0	0	0	111	0	65	0	0	0	16	1	0	2	23	3	2	2	0	0	0	0	14	124	8	710	1145	8377	2	1	16	1	64	10	13	32	273
Gardnerella	39	0	0	30	4	3	0	0	7	10	0	0	4	0	4	0	2	0	0	0	0	1	6	0	1	2	0	0	0	0	2	189	2	4	0	0	4	14	4	0	0	0	0	0	0	0	0	0	0
Gemella	30742	35999	38205	42859	31822	44752	19347	91641	10472	14080	12525	86327	268060	1361	771	4013	11048	3026	11519	14101	1298949	63210	1113	4969	14943	502	2565	489	23012	1183	7018	1559	1761	3704	4588	2016	365	1843	1043	14861	17176	1337	625	3305	21683	1471	3349	15525	3614
Geobacter	8	2	0	28	49	12	19	0	0	0	0	0	0	0	0	0	4	0	4	0	0	0	0	0	0	0	0	0	0	0	0	0	0	54	0	0	40	0	0	0	0	0	22	0	2	0	0	8	4
Georgenia	0	4	2	0	4	1	5	68	15	161	135	70	3	0	5	0	0	189	0	1	3	0	3	0	2	0	59	2	2	1	0	0	0	0	0	0	1	0	1	0	0	0	6	498	4	12	203	1	3
Geosporobacter	1	91	0	6	14	13	52	1	2	0	1	0	0	14	0	0	0	0	0	0	0	0	0	0	0	0	1	0	0	0	0	2	0	4	0	0	1	1	0	2	0	0	6	1	19	18	0	111	94
Gloeobacter	0	0	1	0	2	3	1	53	25	2059	15	1	0	0	0	0	0	447	0	0	1	0	0	0	0	0	210	0	0	0	0	0	0	0	0	0	1	0	0	0	0	0	4	1514	2	23	404	108	34
Gordonibacter	39	19	639	35	6	163	103	172	37	185	13	25	20145	61	60	0	1400	314	0	0	2	0	0	0	24	16	153	0	0	79	12	0	8	1	0	0	6	0	3	0	0	0	2157	722	7628	4092	383	3035	1756
Gottschalkia	2	43	0	0	32	15	70	4	0	0	0	0	0	0	0	0	4	0	0	0	0	0	0	0	0	0	0	0	0	0	0	0	0	0	0	0	0	0	0	0	0	0	11	0	20	9	0	56	12
Granulicatella	502	2343	1648	1098	1531	1888	367	3565	818	745	550	2006	122384	483	323	1802	1287	171	609	8907	206117	270	1085	667	11005	458	78	450	7633	868	137	186	1779	1039	74	77	182	77	91	138	168	48	186	260	308	327	132	827	368
Gudongella	6	151	9	40	90	60	58	138	143	65	124	7	1	9	18	0	22	25	11	2	2	0	116	75	1	0	10	0	0	0	5	75	7	17	4	16	22	15	9	7	0	0	3	15	28	8	17	75	34
Haemophilus	290	247	188814	923209	53185	5660	3294	9727	7865	12214	7712	10491	980249	1543	262	313	268	129	10201	5230	1372	1262	6105	14617	576	6725	58	2562	14994	1516	5530	1273	13344	7084	24	122	68	91	79	32	609	388	47	1532	375	154	71	262	136
Hafnia	1	0	2	2	13	0	6	6	0	0	2	0	0	41	10	25	69	1	196	144	38	159	23	27	39	9	0	26	10	4	513	79	8181	623	15	29	0	3	0	2	138	238	4	6	31	12	1	6	13
Halobacillus	0	0	34	9	4	0	2	5	51	10	3	6	14	0	5	0	0	34	1	5	15	12	0	0	0	0	68	0	0	0	0	1	0	0	0	0	0	0	0	0	0	0	0	35	0	0	57	0	0
Halovulum	2	246	0	26	8	6	36	4	0	10	7	3	0	0	0	0	0	9	0	0	0	0	0	4	0	0	2	8	0	10	132	544	0	54	0	2	15	30	2	0	0	0	8	0	3	26	2	73	136
Hathewaya	11	13	0	23	37	28	60	30	13	22	3	3	0	7	22	3	4	45	100	25	6	0	3	0	0	0	14	18	13	0	0	0	7	1	0	0	191	0	4	13	0	0	4	22	6	4	31	22	11
Helicobacter	0	0	0	27	0	6	16	0	0	0	0	0	0	0	0	0	0	0	0	0	0	0	0	0	0	0	0	0	0	0	0	0	0	0	0	0	0	0	0	0	0	0	10	0	20	8	0	2	4
Heliobacterium	0	0	0	0	0	0	0	0	9	4	4	13	1	10	14	1	20	1	4	19	0	7	9	6	11	14	0	1	3	1	1	0	0	1	0	1	0	3	7	1	32	4	1	0	0	0	0	0	0
Heliorestis	0	0	0	11	0	0	0	56	11	28	7	1	0	10	0	0	0	24	3	0	0	0	7	2	2	0	15	8	28	0	0	14	0	3	0	0	217	0	0	0	0	0	0	14	0	0	5	0	0
Herbinix	2690	3572	137	448	1138	637	2517	9272	1108	2312	763	4133	2	241	60	0	1130	11265	77	4	0	0	76	15	23	135	14836	35	2	50	48	123	1300	1159	96	809	2093	2274	885	468	0	5	1556	12441	2349	4057	9522	3682	2880
Histophilus	0	0	14	74	2	0	0	0	0	0	0	2	8	0	0	0	0	0	0	0	0	0	0	0	0	0	0	0	0	0	0	0	0	0	0	0	0	0	0	0	0	0	0	0	0	0	0	0	0
Holdemania	844	1891	349	2332	671	1152	1976	972	91	447	90	169	0	4	16	1	148	839	1496	0	0	1	23	2	48	14	897	28	7	11	45	347	1	5807	185	1573	529	1465	643	185	2	0	3976	1632	9706	4279	738	5875	3497
Homo	19	79	93	561	177	135	263	119	72	84	584	93	2402	98	88	2485	155	140	1468	846	1087	579	505	67	127	101	165	227	422	35	183	612	838	879	3	16	391	652	112	1048	372	795	153	139	84	86	83	327	222
Hungateiclostridium	8	155	0	72	4	1	2	14	82	27	120	13	18	2	7	0	0	125	0	6	54	0	13	5	1	0	290	0	0	0	0	8	2286	8	0	0	6	0	0	7	0	0	34	102	7	18	177	34	8
Hungatella	1125	18041	119	5149	6973	3556	3811	2721	2181	3179	2017	613	10	3015	93	4	269	1709	796	12	21	1	153	77	24	74	1475	116	29	313	230	367	24	512	32	140	585	548	132	287	1	9	4592	1123	5365	4320	1333	10456	16583
Hymenobacter	0	0	0	0	0	0	0	0	13	15	55	24	0	0	0	0	1	82	0	0	0	0	0	0	0	0	81	0	0	0	0	0	0	0	0	0	0	0	0	0	0	0	0	17	0	0	14	0	0
Hyphomonas	7	82	0	0	9	3	1	11	3	16	12	5	0	0	0	0	0	6	0	0	0	0	0	0	0	1	2	0	0	6	0	0	0	0	0	0	0	3	3	0	0	0	1	2	0	1	5	0	1
Intestinibaculum	205	552	12	245	191	134	123	2115	1336	393	2788	1059	0	12	10	0	10	4204	6	0	1	0	14	63	184	145	4741	471	19	75	1	0	0	375	0	34	27	78	27	51	0	2	23	9670	59	73	19617	227	238
Intestinimonas	524	701	1208	688	2513	2852	2647	1878	1099	1999	1117	364	41	590	37	3	2874	1940	754	4	0	3	1629	335	40	109	1867	53	34	35	29	10	1	283	40	480	118	1124	191	428	2	2	3209	3899	13821	11426	1565	9138	5089
Janthinobacterium	1	0	0	0	0	0	0	13	0	1	0	1	0	0	1	0	5	4	0	0	0	0	0	0	0	0	0	0	0	0	0	0	0	4	0	0	10	0	0	0	0	0	0	8	0	10	2	0	0
Jeotgalibaca	0	75	0	0	14	2	55	1	0	0	0	0	0	0	1	8	1	0	0	68	0	0	0	0	0	0	0	0	0	0	0	0	0	0	0	0	0	0	0	0	0	0	4	16	6	3	0	13	1
Kineobactrum	0	0	0	0	0	0	0	13	29	9	265	13	0	0	0	0	0	15	0	0	0	0	0	0	0	13	11	0	0	0	0	0	0	0	0	0	0	0	0	0	0	0	0	68	0	0	2	0	0
Kingella	2	555	2	68	54	14	23	27	15	5	12	8	71	0	0	0	0	1	0	0	0	0	1	6	4	1	2	190	1	15	173	529	2	145	1	12	194	134	12	11	0	1	6	0	21	18	3	16	15
Klebsiella	4	14	36	68	77	38	83	1732	150	82	99	105	167	11927	833	3296	125584	172	31995	27390	346	82793	4727	53829	2094	1455	154	6280	2040	2462	20087	1924	154134	1304	163	28	17	111	69	63	40327	65021	284	62	266	1023	12	87	86
Kyrpidia	0	0	1	0	0	0	0	0	0	0	0	1	0	0	4	0	0	26	0	0	0	0	0	0	0	0	10	0	0	0	0	0	0	0	0	0	1	0	0	0	0	0	0	167	0	0	23	0	0
Kytococcus	3	1	5	2	0	3	1	7	4	3	5	21	4576	12	98	6	6	0	0	26	439	3	32	5	11	0	0	0	0	0	0	0	1	2	0	0	0	0	0	0	0	0	0	0	0	0	0	0	0
Labilibaculum	0	0	3	0	6	9	9	0	0	0	0	0	0	0	0	0	20	0	0	0	0	0	0	1	0	0	0	0	0	0	0	0	0	0	0	0	0	0	0	0	0	0	0	0	6	0	0	11	9
Lachnoanaerobaculum	280	3331	32	394	363	262	384	254	219	217	176	123	1	111	153	0	52	351	296	0	7	0	181	57	125	25	392	166	25	255	4528	910	190	270	63	72	238	133	157	196	1	19	82	283	402	275	357	780	541
Lachnoclostridium	77565	407447	40318	55726	99298	287572	160003	153512	63950	99542	70679	144793	78	55409	310179	244	60170	38431	62862	2352	284	83	11137	130316	123769	142031	44914	505940	24118	165294	108167	42502	1978	198395	10246	67347	35623	15969	25680	17362	178	229	403659	58357	747191	531237	35725	775526	298306
Lachnospira	11106	43772	11932	41781	62635	37835	78328	23147	39905	20749	71382	40894	203	13560	20483	2560	14733	94618	5136	5629	3525	78	51126	33172	119494	9199	94710	688691	36263	11234	9176	5886	1378	150414	10132	60756	55202	60780	84552	102393	262	445	59369	72746	400006	77573	60706	78160	68241
Lacrimispora	1089	18715	1574	11907	15906	32707	12657	3527	5761	5739	5741	2406	4	90174	321	8	958	2331	2704	2	0	4	207	135	56	46	2107	119	115	1566	9579	22488	16	8892	3277	2966	3911	3453	4661	11485	2	4	74867	5029	109327	32952	3943	123824	100832
Lactobacillus	319908	28852	163051	138613	93282	47986	100566	48250	93013	116230	29436	43234	1034749	24014	58372	114235	32878	28869	8247	78030	588497	443172	83954	40733	63863	470107	19497	985512	218209	13038	39804	143204	287370	276357	12104	15070	120192	67500	52992	96955	1090119	66117	121999	283134	37456	94787	14551	66373	97299
Lactococcus	26281	979	421	9994	1742	1037	970	2681	1754	1508	22608	10032	5705	656	937	9092	137	840	567	13385	28952	2069	1497	40797	17944	1799	744	8736	88999	782	1831	2933	7057	3888	474	346	671	4941	697	1015	1010	17509	221	523	371	152	1111	1692	660
Lambdavirus	0	0	8	4	3	4	2	0	6	18	6	17	2	0	28	0	2	10	10	34	6	6	21	6	32	1031	81	1605	387	44	73	98	148	66	8	60	76	160	73	179	834	145	20	16	191	18	2	238	172
Lautropia	108	468	6	28	48	19	23	3	1	0	0	1	0	0	0	0	12	4	2	0	0	5	364	10	12	3	2	46	13	2	0	32	0	544	2	2	162	6	0	32	0	6	88	10	89	56	2	199	122
Lawsonia	0	0	2	17	43	9	21	19	4	21	10	7	0	0	0	2	0	20	0	0	13	0	0	0	0	0	13	0	0	4	0	0	0	0	0	0	0	4	4	0	0	0	41	43	52	37	59	95	64
Leclercia	0	0	0	0	0	0	0	17	4	0	2	0	0	65	0	5	58	0	91	64	0	322	6	11	1	8	0	31	0	15	99	6	291	0	4	2	0	0	2	0	64	574	0	0	0	2	0	0	0
Lederbergvirus	0	0	0	0	0	0	0	0	0	0	0	0	0	0	0	0	0	0	0	0	0	0	0	0	0	0	0	0	0	0	0	0	0	0	0	0	0	0	0	0	0	173	0	0	0	0	0	0	0
Legionella	0	0	0	20	1	0	0	1	9	2	0	0	0	0	0	0	2	15	1	5	0	0	18	0	0	0	15	0	0	0	0	5	866	8	0	0	0	4	0	0	0	0	0	8	0	0	25	0	6
Lentibacillus	1	1	3	0	0	0	0	0	2	0	4	0	3	0	0	0	6	4	0	0	258	1	11	4	0	0	2	0	0	0	0	0	3	3	0	0	0	0	0	0	0	0	0	0	0	1	0	28	10
Leptolyngbya	0	0	0	0	0	0	0	94	237	253	31	100	0	0	0	0	0	322	0	0	0	0	0	0	0	0	58	0	0	0	0	0	0	0	0	0	0	0	0	0	0	0	2	153	0	0	158	0	0
Leptotrichia	0	0	0	0	0	0	0	32	9	37	25	15	0	0	0	0	0	88	0	0	0	0	0	0	0	0	35	0	0	4	0	0	0	0	0	0	0	0	0	0	0	0	0	90	0	0	77	0	0
Leuconostoc	70	63	142	244	64	42	83	118	64	62	275	480	1505	125	18	67	54	92	28	78	2082	52	31	196	2505	87	79	0	332	11	61	140	52	142	339	54	531	177	10	468	2476	150	154	75	41	126	118	82	186
Liberibacter	0	0	0	0	0	0	0	0	0	0	0	0	0	2	0	0	0	0	0	0	0	0	0	0	0	24	0	50	19	0	47	91	0	0	0	0	0	0	1	0	0	0	0	0	1	0	0	0	2
Listeria	8	5	0	5	2	7	27	10	8	26	14	15	0	8	12	165	6	0	14	859	239	28	3	166	270	60	0	0	1040	12	0	0	288	0	0	0	0	0	0	0	0	22	0	0	0	0	0	0	0
Litoricola	0	0	0	393	18	15	40	8	0	0	2	0	0	4	15	0	0	0	23	0	0	0	575	26	10	0	2	70	0	0	5	893	613	87	0	0	44	0	0	0	0	0	17	9	23	7	8	42	9
Longibaculum	4443	11760	101327	34734	50438	10853	25754	7864	1670	4145	3585	2950	125	2984	580	1953	2553	5512	2995	2576	1950	60	764	1321	540	513	4310	8262	9337	24873	2900	993	917	4117	408	1046	465	1048	1369	1112	66	117	9523	6883	17883	15749	6008	10276	5337
Lysinibacillus	19	177	0	12	7	8	1	0	0	0	0	0	0	0	0	30	16	0	0	210	93	0	32	4	0	0	0	0	0	0	0	0	92	30	0	0	0	0	0	0	0	2	26	4	48	19	0	36	30
Macrococcus	0	0	4	0	0	2	0	0	0	6	0	1	1	7	17	2591	8	5	5	13688	5058	24	10	2	14	0	0	0	0	0	0	0	28	2	0	0	2	0	0	0	0	0	0	0	0	0	0	0	0
Mageeibacillus	197	1608	5	6	0	12	5	4	0	7	33	12	4	0	6	3	0	130	0	26	84	2	8	12	0	0	144	0	1	2	6	49	4	1	2	0	176	0	0	4	32	0	15	25	2	68	99	24	41
Mahella	0	0	0	0	0	0	0	0	0	0	0	0	0	0	0	0	0	22	0	0	0	0	0	0	0	0	20	0	0	0	0	0	0	0	0	0	0	0	0	0	0	0	0	170	0	0	31	0	0
Marinilactibacillus	0	0	51	0	0	0	0	0	0	0	0	0	0	8	0	0	0	0	0	0	0	0	0	0	0	0	0	0	0	0	0	0	372	0	0	0	0	0	0	0	0	0	0	0	0	0	0	0	0
Massilia	0	0	0	0	0	0	0	5	6	2	0	0	0	0	0	0	0	1	0	0	0	0	0	0	0	0	2	7	26	0	0	0	0	0	0	0	0	0	0	0	0	0	0	0	0	0	1	0	0
Massilistercora	5197	36377	1269	3972	3614	3187	3165	7683	2420	5412	2438	1889	2	178	621	0	2709	5124	1845	19	2	3	1085	622	320	393	4470	3251	68	6759	2578	1589	6340	2948	263	1837	920	1436	1533	1215	2	12	3550	6761	13744	6929	5301	15369	8737
Mediterraneibacter	169190	311190	335536	192035	563714	403084	372258	760379	209441	321736	161894	277097	209	41671	951051	832	288753	91821	1966996	4013	1068	193	15414	1077505	380644	30925	39260	31202	2620	112973	7575329	446031	2427	1188297	78094	362418	409193	114248	91365	111581	259	190	549253	139471	868398	358488	84494	711053	850584
Megamonas	79	149	16	102	35	157	36	8016	3430	7887	8142	1133	58	19	51	209	24	4821	13	1021	2632	8	84	21	21	270	1485	558	283	136	36	453	378	233	7	8	1057	3	22	16	638	30	102	11471	78	61	5974	286	324
Megasphaera	1054	1674	132	531	406	373	240	1414	117660	80622	76657	29629	392	326	781	99	242	227970	97	569	196	4	271	231	98	182	250144	1567	981	425	473	323	254	124	12	59	120	169	184	187	45	48	378	112927	716	580	310034	1129	518
Mesotoga	0	1	0	0	0	0	0	0	0	0	0	0	0	0	0	0	0	0	0	0	0	0	0	1	0	0	0	0	0	0	0	0	0	0	25	68	36	24	73	4	0	0	0	0	0	0	0	0	2
Methanomassiliicoccus	11	93	28	90	45	33	29	63	37	25	35	21	7	13	10	37	42	34	19	19	32	6	3	11	5	2	15	2	4	5	44	120	9	13	3	13	3	10	1	16	0	4	13	32	49	23	38	58	67
Methylomicrobium	0	1	0	0	0	0	0	0	200	1	97	3	0	0	0	0	0	32	1	0	0	0	0	0	4	0	13	3	0	1	0	0	0	0	3	0	3	0	2	0	0	0	0	5	0	0	9	0	0
Mitsuokella	15	342	5	38	3	16	13	2035	1246725	310296	342783	186231	23	21	139	34	104	406820	76	60	55	0	39	22	118	1865	404903	127	27	47	2	61	44	24	0	8	108	22	33	55	43	51	84	61443	13	256	187672	29	14
Mixta	0	0	0	0	0	0	0	24	3	0	6	0	0	152	10	148	114	0	95	60	2	56	34	37	10	0	2	0	15	74	18	0	666	0	0	3	2	0	0	4	277	2255	22	0	0	0	0	0	0
Mobiluncus	10	34	19	85	64	67	62	107	91	125	82	63	503	9	83	1	22	334	0	20	189	0	0	1	2	0	335	0	0	0	0	0	4	57	4	6	6	8	20	14	0	0	39	411	81	125	245	862	400
Mogibacterium	9	7	5	7	3	19	13	3	31	19	4	61	1	10	22	0	8	33	7	4	0	1	7	13	58	5	14	5	0	2	2	47	23	25	4	3	14	5	1	5	1	2	2	70	18	11	13	56	19
Moineauvirus	0	0	15	0	0	0	0	0	2	2	1	6	33	0	0	47	0	0	0	36	78	0	0	13	6	0	0	0	97	10	0	0	0	0	0	0	0	0	0	0	0	0	0	0	0	0	0	0	0
Morganella	0	2	0	0	0	0	0	192	0	0	0	0	0	127	6	34	66	2	216	248	4	176	46	28	45	57	7	170	66	219	286	37	11900	203	16	4	1	2	2	2	1219	5948	20	0	1	69	0	1	0
Mucilaginibacter	0	0	5	27	135	79	174	24	74	38	66	19	2	9	53	2	16	66	1	7	0	5	5	10	0	26	58	15	1	4	2	0	3	45	1	6	0	15	10	5	2	13	22	6	20	23	9	203	350
Mucinivorans	0	0	0	42	0	0	0	0	0	0	3	0	0	0	0	0	0	0	0	0	9	0	0	0	0	0	0	0	0	0	0	14	0	1	0	0	0	0	0	0	0	0	0	0	0	0	0	0	1
Murdochiella	1016	262	166	42	95	138	181	64	111	239	74	152	0	21	13	0	244	137	7	0	0	0	8	76	98	0	132	0	3	3	1716	13031	130	565	11	129	553	637	170	2	0	0	83	2572	336	408	371	642	342
Muribaculum	0	0	72	0	83	69	43	82	0	6	0	12	0	0	0	0	437	9	0	0	0	0	0	0	0	0	6	0	0	0	0	0	0	6	0	35	0	0	0	0	0	1	2	2	25	2	1	34	55
Mycoplasma	5	233	20	73	28	62	10	213	882	635	385	781	416	920	1813	374	1059	328	329	1333	250	375	1249	413	1038	2558	402	2804	1048	178	45	183	2098	31	8	23	151	1218	682	704	3696	3023	36	56	142	68	256	191	181
Myroides	0	0	0	0	0	0	4	66	49	187	180	123	0	0	0	0	0	324	0	0	0	0	0	0	0	0	231	43	8	62	221	20	0	0	0	0	0	0	0	0	0	0	0	13	24	2	80	9	1
Ndongobacter	136	66	19	36	73	39	18	134	214	310	154	290	0	0	0	0	6	1125	6	0	0	0	0	0	0	2	1393	0	0	1	0	0	0	0	2	9	2	1	8	51	0	2	10	6445	4	3	1128	11	4
Neisseria	0	0	63	441	9	4	2	2	7	2	1	7	425	0	2	0	0	0	14	0	0	0	10	31	6	0	0	0	21	2	2	0	0	16	0	2	1	7	0	0	23	0	0	0	2	3	0	0	0
Nitratifractor	0	99	0	0	4	7	1	0	3	0	0	0	0	0	0	0	0	0	0	0	0	0	0	2	0	0	0	0	0	1	2	10	0	7	1	4	8	3	0	0	0	0	3	0	0	1	0	10	0
Nitrosomonas	2	8	14	0	2	3	9	0	0	0	0	0	0	0	0	0	11	0	0	0	0	0	0	0	0	0	0	0	0	0	0	0	0	1	0	2	0	0	0	0	0	0	1	0	5	0	0	0	3
Novibacillus	0	0	0	0	0	0	0	1	0	0	0	0	0	0	0	0	0	1	0	0	0	0	0	0	0	0	3	0	0	0	0	0	5	0	0	0	0	0	0	0	0	0	1	10	2	5	1	41	0
Novosphingobium	0	0	0	0	0	0	0	0	0	0	0	0	0	0	0	0	0	1	0	0	0	0	0	0	0	0	11	0	0	0	0	0	0	0	0	0	0	0	0	0	0	0	0	45	0	0	5	0	0
Oceanobacillus	0	34	0	0	5	0	19	1	0	0	0	0	0	0	0	0	14	0	0	1	0	0	0	0	0	0	0	0	0	0	0	1	2	0	0	0	0	0	0	0	0	0	0	0	3	0	0	47	134
Odoribacter	558	3171	16192	1657	4602	3878	5630	37791	3820	34896	6773	5371	501	345	289	472	13541	52724	1463	328	471	109	18878	3084	323	368	52544	501	320	3499	1578	1176	285	2436	143	1461	603	462	650	465	245	92499	7474	42224	14186	9053	23202	16407	9469
Oenococcus	0	2	6	43	0	0	0	1	2	0	2	2	34	0	4	125	0	4	0	0	12	0	0	0	4	0	6	0	0	0	0	0	0	4	0	0	0	0	26	0	0	7	0	0	0	4	8	0	0
Olivibacter	0	0	0	0	0	0	0	420	1041	276	607	431	0	0	2	0	1	855	0	0	0	0	0	0	0	0	1273	0	0	153	0	0	0	0	0	0	0	1	0	0	0	0	0	47	0	0	118	0	0
Olsenella	1216	694	3040	61	653	679	703	565	1906	1581	1653	2396	915	7	151	42	4824	2363	6	5	286	2	30	31	18	144	1273	169	7	212	6	49	11	3929	1110	7411	8592	343	1243	331	168	0	2154	2409	5492	2427	2746	3277	2650
Oribacterium	78	799	50	137	107	166	155	116	72	106	36	73	210	56	28	17	21	139	69	58	193	2	13	50	55	2	184	0	133	30	3	76	23	223	255	79	77	25	70	36	64	34	215	75	139	297	222	392	296
Orientia	15	0	0	615	4	11	0	8	8	4	76	3	0	3	2	0	4	18	0	0	0	0	16	478	1	0	10	4	0	0	0	235	0	17	2	0	0	0	5	0	3	0	1	339	2	4	83	6	24
Ornithobacterium	223	572	153	90	17	56	240	204	59	114	140	120	0	0	0	0	217	1018	41	0	0	0	179	273	3	0	888	0	0	28	266	177	2	89	0	74	4	0	7	0	0	0	190	209	30	151	356	206	80
Oscillibacter	2057	5322	805	3526	2020	1641	2968	2604	1986	4171	1920	1518	480	1741	514	100	1896	8635	772	51	150	10	491	151	294	145	8300	169	30	429	261	1393	5530	5415	74	1793	595	1031	555	371	14	46	18908	14816	71244	73472	7978	59213	30506
Owenweeksia	6	2	17	0	0	11	9	45	0	0	0	0	0	0	0	0	2	13	0	0	0	0	0	0	0	0	11	0	0	0	0	0	0	0	0	0	0	0	0	0	0	0	15	3	24	87	3	493	48
Oxalobacter	4	96	27	9	11	17	20	3	4	0	1	0	11	0	0	0	23	4	0	1	5	0	52	9	0	0	1	0	0	0	0	2	0	40	2	1	5	2	4	0	0	2	51	5	13	25	12	63	29
Paenibacillus	0	48	27	25	50	14	206	8	2	3	0	2	3	0	0	0	29	6	2	0	0	2	0	0	0	0	9	70	0	0	0	0	8	43	0	4	0	30	1	9	16	0	13	2	28	6	10	51	35
Paeniclostridium	989	1038	1073	40506	8803	2378	6856	8439	18381	20422	15182	31903	62	23926	286	17	6176	13489	2248	63	822	45	1105	17941	1311	149	4122	435	186	32	9417	13233	3835	812	1127	612	3488	199	553	99	455	6	2085	100678	56055	76412	15506	98888	146551
Paludibacter	0	0	39	0	41	71	70	1831	1401	1891	7146	1900	0	0	0	0	1	4607	0	3	1	0	0	2	0	58	3098	371	78	33	881	499	0	17	0	11	0	1	2	3	1	0	14	905	53	34	982	15	45
Pandoraea	0	0	0	0	0	0	0	0	5	0	8	0	0	0	0	0	0	0	0	0	0	0	0	0	0	0	12	0	0	0	0	0	0	0	0	0	0	0	0	0	0	0	0	38	0	0	9	0	0
Pantoea	0	0	0	0	0	0	0	0	0	0	0	0	0	0	0	0	0	0	0	0	0	0	0	0	0	0	0	0	0	0	0	0	0	0	0	0	0	0	0	0	2	101	0	0	0	0	0	0	0
Parabacteroides	14322	35164	4706004	21953	1318907	473588	836480	625251	13405	39605	29817	23003	1942	4496	7943	1868	2980188	177964	4828	937	2537	7403	8141982	25544	8879	7540	155681	7700	5000	9568	13095	6946	2856	87018	2140	86952	15566	12589	78881	15667	51804	23211855	1058227	151680	1722423	1241188	85791	4193855	1792908
Paraprevotella	293	1513	4955	390	5890	2030	2126	5063	1753	2150	3223	3613	55	134	102	84	3407	8255	229	55	66	27	10836	385	37	38	7256	125	102	555	719	482	82	831	49	553	210	247	227	127	99	49466	1922	1125	4016	3652	1301	9273	5358
Parascardovia	0	0	2	2	0	0	0	0	2	0	0	0	0	0	0	161	2	0	1	14	299	264	36	12	4	0	2	0	4	0	0	0	0	0	0	0	0	0	0	0	0	0	12	0	12	2	2	19	0
Parolsenella	695	260	686	32	404	342	446	137	426	230	359	137	235	5	19	0	1569	107	0	0	41	2	4	1	53	446	62	168	6	940	0	3	2	3100	26	85	3944	563	360	125	0	2	486	86	539	1135	147	640	748
Parvimonas	34	84	3	19	24	61	30	204	67	156	32	650	216	124	166	3	61	66	232	11	1045	5	204	4598	1380	1922	79	94	716	367	187	96	140	218	65	73	88	82	34	111	3175	102	33	94	245	47	66	203	149
Pasteurella	0	0	39	426	4	0	0	6	0	0	2	8	92	0	0	0	0	0	2	0	0	0	0	0	0	0	6	4	1	3	0	2	2520	4	20	0	0	4	1	0	2280	2549	0	0	0	0	0	0	0
Pectobacterium	0	0	0	0	0	0	0	0	0	0	0	0	0	0	0	7	66	0	67	47	5	362	9	0	8	0	0	0	0	0	17	0	1094	12	0	0	0	0	0	0	0	0	0	0	0	0	0	0	0
Pediococcus	2	8	29	25	22	4	8	17	9	2	16	4	269	0	3	62	5	2	9	48	707	509	18	17	1	0	3	0	0	0	4	140	140	138	13	0	343	96	4	0	292	32	6	649	8	0	2	5	39
Pedobacter	0	0	16	0	7	5	9	21	5	7	12	1	0	0	0	0	14	33	0	0	1	0	38	1	2	0	25	0	0	18	0	0	0	0	0	4	2	0	2	0	0	41	2	6	11	4	8	27	10
Peduovirus	0	0	0	0	0	0	0	0	0	0	0	0	0	0	0	0	0	0	0	0	0	0	0	4	0	0	0	0	0	0	41	0	1449	4	0	0	0	0	0	0	0	735	0	0	0	0	0	0	0
Pelosinus	0	0	3	32	20	10	30	15	0	5	10	4	0	0	0	0	2	1	0	0	0	0	0	0	0	0	1	0	0	6	0	0	0	5	1	2	3	0	8	56	0	0	10	0	5	9	2	0	13
Peptoclostridium	0	0	0	4	1	7	2	39	3	0	2	29	0	1	5	0	32	0	33	0	0	0	46	30	54	5	2	504	79	6	0	566	0	12	8	0	0	24	0	25	0	2	1	6	7	9	4	0	4
Peptoniphilus	34	38	252	205	143	419	116	863	471	1355	196	3388	779	48	22	0	169	122	503	1	81	2	37	30	1122	42	118	529	189	39	77	109	49	69	20	13	18	18	12	80	39	59	16	144	396	114	149	471	144
Peptostreptococcus	16	175	16	280	84	29	67	50	30	86	67	55	8	121	20	0	18	25	328	0	12	1	25	251	40	87	58	24	10	5	169	100	10	85	52	15	104	13	11	29	124	21	33	125	72	91	62	126	305
Petrimonas	124	9	464	3	117	102	170	230	44	163	185	149	0	0	0	0	221	280	84	0	0	0	5	229	0	0	291	0	9	7	16	19	0	5	2	19	0	0	1	0	0	0	121	26	141	34	85	311	193
Petrocella	35	205	0	5	2	9	8	175	108	16	61	19	0	1	0	0	1	53	6	0	0	0	5	3	52	66	48	5	0	26	1	0	8	2	3	0	0	0	5	0	0	0	6	64	7	8	65	40	30
Phascolarctobacterium	612	2604	949	2467	1715	1440	1949	400766	313626	426644	347218	127012	447	664	906	723	1168	311300	2042	942	2613	222	3211	1547	3062	11800	302520	86180	20019	47473	2336	2072	25193	2124	165	913	867	645	419	722	360	480	891	153780	2952	1669	255281	4030	3264
Phoenicibacter	0	11	0	0	0	10	4	7	3	1	0	8	0	0	0	0	0	0	4	0	0	0	1	0	0	0	17	0	0	4	0	0	0	2	4	4	1	0	4	1	0	0	23	0	5	33	8	8	11
Phytobacter	0	0	0	0	0	0	0	0	0	0	0	0	0	0	0	0	0	0	0	0	0	0	0	8	0	0	0	0	0	0	0	0	148	0	0	0	0	0	0	0	71	305	0	0	0	0	0	0	0
Pirellula	0	7	0	3	4	0	0	0	9	3	1	0	0	0	22	0	0	3	0	0	0	0	0	0	0	4	0	0	0	0	3	8	0	9	0	0	7	0	5	1	0	0	0	2	1	0	1	0	2
Plesiomonas	0	1	0	0	0	0	0	0	0	0	0	0	0	0	0	3	0	0	2	0	0	1	4	5	4	0	0	0	0	0	24	10	456	33	0	3	0	0	4	0	0	3	0	0	2	0	0	0	0
Pluralibacter	0	0	0	0	0	0	0	4	0	0	0	0	0	0	0	0	9	0	1	0	0	2	0	1	0	1	1	0	0	1	16	0	13	0	0	0	0	0	0	0	0	62	0	0	0	0	0	0	0
Pontibacter	1	168	26	375	233	17	216	480	273	148	424	137	5	19	269	0	6	2172	1	20	423	0	77	22	78	13	291	1498	79	50	0	9	13	691	0	9	21	3	1	0	2	0	76	2609	103	45	5735	113	64
Porphyromonas	2	3	143	8	129	26	85	207	819	337	946	1131	0	1	3	0	245	460	2	0	0	0	258	39	3	231	490	367	2	53	3	43	0	493	3	31	18	0	8	0	10	347	37	51	334	105	87	459	277
Prevotella	2140	7639	3375	6379	5232	6181	5636	10653081	8831611	10074846	25934347	5950692	1465	1997	2294	4196	8827	17573249	3689	3290	3802	371	3363	2431	6736	1202230	15687731	3209844	1747289	589371	12164687	9674400	6940	4166	466	2228	1582	3567	3854	4396	3437	13599	7300	3319052	19672	17762	4758651	10318	9032
Propionibacterium	0	2	0	2	0	0	0	0	0	0	3	2	331	0	24	0	0	0	0	12	97	0	5	0	27	0	0	0	0	0	0	0	0	2	0	0	0	0	0	0	0	8	0	0	0	0	0	0	0
Propionimicrobium	0	2	2	0	0	2	8	0	0	0	0	0	0	0	0	0	2	0	8	0	0	0	0	0	0	0	0	0	0	1	0	0	0	0	0	0	0	0	0	0	0	0	0	0	60	26	1	17	2
Proteus	1	8	6	100	16	0	11	52	18	13	19	7	32	325	26	111	498	7	562	392	15	655	62	878	135	229	18	57	202	39	332	39	8901	365	37	20	7	5	14	12	1614	19596	10	25	12	44	6	25	22
Providencia	0	0	11	0	5	0	4	5	0	1	1	2	1	41	5	38	119	2	278	253	4	500	159	46	37	11	2	86	18	8	292	76	10221	813	26	20	0	4	0	5	214	319	0	14	13	10	0	10	4
Pseudarthrobacter	0	0	12	6	41	32	45	14	17	16	18	6	0	0	0	0	71	0	0	0	2	0	0	0	0	0	0	0	0	0	0	0	0	215	2	2	38	47	12	0	0	0	364	2	21	711	0	644	159
Pseudoalteromonas	0	0	0	0	0	0	0	0	328	121	185	4	0	0	0	0	0	18	0	0	0	0	0	0	0	0	152	0	0	0	0	0	0	0	0	0	0	0	0	0	0	0	0	209	0	0	95	0	0
Pseudobutyrivibrio	295	18510	92	1841	1842	504	1070	559	399	194	356	103	0	54	330	2	45	1109	107	16	57	2	431	250	159	98	2019	633	50	265	208	583	114	614	60	223	978	253	395	372	0	7	447	10649	412	250	2112	893	1349
Pseudoclostridium	4	10	10	61	21	3	24	42	32	53	66	25	46	6	79	12	44	27	469	22	72	0	188	37	26	16	48	252	265	2	4	704	4586	43	1	4	28	23	0	25	0	0	2	97	77	5	52	100	36
Pseudoflavonifractor	659	1904	6308	436	1757	3763	5520	4800	10373	9895	5823	3071	2198	23998	1593	69	22344	13956	427	378	429	221	1077	337	324	118	12066	187	57	148	283	379	300	1301	49	423	289	639	489	272	330	225	18065	12442	54812	51891	10759	97611	33428
Pseudomonas	5	2	0	0	5	1	17	11	8	15	6	2	0	4	0	0	1	36	0	0	0	0	7	1	2	0	23	0	0	0	77	51	270	7	0	0	0	0	0	0	0	17	2	24	4	4	14	13	10
Pseudopedobacter	0	0	0	0	0	0	0	0	0	0	0	0	0	99	13	0	0	0	0	0	0	0	1	0	7	0	0	2	0	2	0	0	0	0	0	0	0	0	0	0	0	0	1	2	2	0	0	0	0
Pseudoramibacter	2	12	0	24	10	2	0	4	0	0	0	6	0	0	0	0	0	0	0	0	0	0	0	0	0	0	0	0	0	0	2	0	0	0	0	0	0	0	0	0	0	0	0	0	0	0	0	0	0
Psychrobacter	0	0	0	11	0	8	5	0	0	0	0	0	0	0	0	0	0	0	34	0	0	0	0	0	0	0	0	0	0	0	0	0	0	63	0	0	6	2	0	0	0	0	0	0	0	0	0	1	0
Punavirus	0	0	0	0	0	0	0	2	0	0	0	0	0	0	0	0	0	0	0	0	0	0	0	0	0	0	0	0	0	0	312	27	167	0	0	0	0	0	0	0	478	998	0	0	0	0	0	0	0
Ralstonia	0	0	0	0	0	0	0	0	16	0	15	0	0	0	0	0	0	4	0	0	0	0	0	0	0	0	0	0	0	0	0	0	0	0	0	0	0	0	0	0	0	0	0	10	0	0	12	0	0
Raoultella	0	0	0	0	0	0	0	0	0	0	0	0	0	3	1	9	160	2	82	41	0	216	11	162	9	2	2	7	0	4	74	8	1034	19	0	0	0	0	0	3	441	955	0	0	4	0	0	1	0
Ravinvirus	0	0	0	0	0	0	0	0	0	0	2	0	0	0	0	0	0	0	0	0	0	0	0	0	0	0	0	38	10	0	0	0	0	0	0	5	0	0	0	0	0	0	0	0	0	0	0	0	0
Rheinheimera	0	0	2	0	0	0	0	0	0	0	0	0	7	0	6	0	0	0	0	0	35	0	1	0	0	0	0	2	0	0	0	0	3	4	0	0	6	0	0	0	0	0	0	2	0	0	0	0	0
Rhizobium	0	29	0	3	34	13	20	47	60	3	29	12	0	0	0	0	7	25	0	0	0	0	0	0	0	2	12	3	0	2	59	35	0	1	0	0	2	11	6	1	0	0	0	2	1	2	2	1	2
Rhodospirillum	20	39	2	1	0	5	0	0	0	0	0	0	0	0	0	0	0	0	0	0	0	0	0	0	0	0	0	0	0	0	0	0	0	0	0	0	0	0	0	0	0	0	20	0	0	0	0	0	0
Rhodothermus	0	35	0	0	0	1	11	1	0	0	1	0	0	0	0	0	0	0	26	0	0	0	18	4	0	0	1	0	0	0	0	0	10	5	0	0	0	0	0	0	0	0	0	0	0	0	0	3	0
Rickettsiella	16	109	1	8	14	11	33	7	28	3	10	17	0	0	0	0	7	0	1	0	0	0	0	0	0	10	1	108	0	13	42	203	0	0	0	0	0	7	16	19	0	0	2	0	0	1	0	6	1
Robiginitalea	7	46	0	0	0	0	0	777	62	7	264	22	0	0	0	0	0	32	0	0	0	0	0	0	0	0	28	0	4	5	0	0	0	0	0	0	0	0	0	0	0	0	0	3	0	0	30	0	0
Roseburia	235324	3387550	60745	1408597	1218971	432520	1373511	532456	219250	390954	230899	305691	1972	14628	74526	2894	41240	1614140	29657	2744	4768	578	103125	51336	78539	38843	1684907	51916	16889	166914	90161	59940	5029	1502952	68977	583283	189807	229160	139564	202826	1830	6107	1447203	463453	2202202	472339	1718630	1221943	1174442
Roseiflexus	0	0	0	0	0	0	0	21	0	0	0	0	0	0	0	0	0	6	0	0	0	0	0	0	0	0	0	0	0	0	0	0	0	0	0	0	0	0	0	0	0	3	0	27	0	0	9	0	0
Roseimaritima	0	0	18	0	0	0	0	0	0	0	0	0	0	0	0	0	39	0	0	0	0	0	0	0	1	0	0	0	0	0	0	3	0	0	0	0	0	0	0	0	0	0	0	1	0	16	1	6	2
Roseivivax	0	0	0	0	0	0	0	108	68	18	140	36	0	0	0	0	0	384	0	0	0	0	0	0	0	13	275	40	0	1	0	0	0	0	0	0	0	0	0	0	0	0	0	654	0	0	1170	0	0
Rothia	299	917	6484	1006	1009	649	680	1844	893	1817	856	2182	104976	1769	49200	20624	1574	198	1780	187856	795826	1548	44791	4107	6864	9902	107	17048	59151	9284	121	3226	7824	8351	101	331	1380	266	174	168	4026	479	382	458	521	1234	175	548	555
Ruminiclostridium	2	137	4	7	7	3	3	39	234	178	301	15	3	0	16	0	0	84	0	1	10	0	1	12	3	1	501	18	22	8	0	9	0	5	3	5	56	5	16	12	2	0	2	1726	5	0	323	0	5
Ruminococcus	3981256	8821903	5967524	12074379	14204991	12292782	6397765	7773903	5008363	4088701	3052163	4164122	5426	54517	100607	2617	2446982	3418632	914844	3147	2465	1778	41277	99898	13301	323353	3773152	471813	66674	2140256	2870830	2324392	5495	481500	1918903	4124029	1806692	4274315	6257391	25286798	9027	12954	1472086	1408849	4142301	1826368	2655635	3163210	5977395
Ruthenibacterium	1031	2891	14547	2258	2322	1960	3055	4657	1437	3409	1089	1131	104	177	135	63	36617	4666	1838	347	108	17	1071	90	167	109	4036	87	47	2036	328	517	148	9476	265	1782	662	2632	2459	2318	53	32	8987	6382	13805	20888	4605	15341	8050
Saccharomyces	1628	3167	4227	581229	23893	18754	51277	9597	19990	68037	496544	164505	1997424	42096	15718	3995330	1526	1868	11944	27243	1158531	25822	18784	4595	233368	4679	5975	1761	1185	680	33085	1003119	330780	17441	1492	91	248176	1775998	78297	1154807	673318	550380	5498	4510	1503	1965	5294	391262	248373
Salinicoccus	0	0	14	44	1	2	0	0	0	0	0	0	22	0	2	0	0	0	2	2	6	0	7	1	8	0	0	0	16	2	4	0	0	0	0	0	0	0	0	0	0	0	0	0	0	0	0	0	0
Salmonella	23	7	7	29	7	10	13	3582	155	100	140	186	50	14087	801	2792	22352	223	35411	16248	158	38712	5142	3403	2743	2499	154	2792	1612	4598	22052	1588	128183	565	155	57	46	212	143	165	45602	136934	314	49	210	1613	10	208	124
Scardovia	0	0	72	43	11	20	62	4	0	0	0	0	0	0	0	0	0	2	0	0	0	2	1397	24	0	0	0	0	0	0	0	0	0	0	0	0	0	0	0	0	0	0	19	0	0	0	0	0	0
Schaalia	206	628	5997	1510	299	480	411	797	368	1278	722	2273	38877	3365	61282	344	391	183	514	8692	70297	345	14163	5619	20014	5528	178	5970	5593	2412	682	10860	13433	10824	307	2051	16503	1927	1147	1206	1795	973	264	804	415	238	283	658	382
Selenomonas	2	130	2	37	12	6	8	68	10208	574	4130	1835	261	17	81	42	15	2192	18	44	102	2	110	69	57	9	2896	242	34	15	20	225	20	69	8	6	14	12	12	11	2	0	95	358	102	194	1300	600	448
Serratia	0	0	0	0	0	0	0	18	0	10	0	3	2	1	8	2	70	13	116	66	2	75	14	805	3	26	10	29	34	2	11	4	1815	1	4	2	4	2	8	4	2173	6737	0	56	4	0	12	0	0
Shewanella	0	0	0	0	0	0	0	63	99	21	228	53	0	0	0	0	0	261	0	0	0	0	0	0	0	2	212	2	0	101	0	3	0	0	0	0	0	0	0	0	120	2006	0	0	0	0	4	0	0
Shigella	102	42	77	10	33	84	38	27133	892	474	687	829	185	103221	6608	15190	551678	1461	376571	223845	2107	548443	40503	58348	26627	9589	1502	25628	11476	39453	258922	13253	886013	5924	3220	774	482	1100	934	887	520641	1223243	1955	177	1816	7667	67	1410	708
Shuttleworthia	6	126	0	0	0	4	10	8	34	164	36	36	2	0	0	0	0	20	0	0	0	0	0	0	2	0	17	0	0	0	0	0	0	0	0	0	0	0	0	0	0	0	0	6	2	14	2	13	7
Sinsheimervirus	9854	12875	17147	11878	10798	12463	12167	28881	13158	12954	16923	18144	15367	32514	9322	39758	12511	25951	27867	29781	30058	11990	15414	11297	12181	138064	100127	112268	78068	105884	107636	150262	98937	91056	115506	139523	168233	76813	104306	101958	99224	112051	62647	71572	105534	22876	80393	117876	100126
Skunavirus	0	0	0	7	4	0	0	2	0	0	0	7	0	0	0	44	0	0	0	0	0	0	0	0	0	0	8	0	0	0	0	0	0	0	0	0	0	0	6	0	0	0	0	0	0	8	6	0	0
Slackia	10	8	22	3	44	48	14	491	4741	1374	3035	3748	58	15	295	0	27	563	4	14	406	2	22	15	42	159	344	27	71	12	1	52	2	39	4	9	72	12	4	14	48	2	27	459	23	41	891	23	35
Solibacillus	0	11	0	0	0	0	0	0	0	0	0	0	234	0	0	0	0	0	0	0	0	0	0	0	0	0	0	0	0	0	0	1	115	0	0	0	0	0	0	0	0	0	0	0	0	0	0	0	1
Solobacterium	2	26	7	141	12	2	19	2492	3733	1416	666	953	27	41	14	0	60	9718	81	0	143	0	10	1406	550	91	9879	1	323	374	9	5	4	22	4	35	36	49	4	31	33	2	11	2177	219	18	12644	45	23
Sphaerochaeta	0	2	0	20	2	0	0	0	0	0	0	0	0	0	0	0	0	0	9	0	0	0	0	0	0	0	0	0	0	0	0	30	9	5	0	0	0	0	0	2	0	0	0	2	0	0	0	0	0
Sphingobacterium	0	12	11	0	8	16	8	693	343	915	661	795	0	0	0	0	76	774	0	0	1	0	0	0	0	13	1521	153	59	193	281	46	0	0	0	0	0	0	0	0	0	1	0	156	4	10	289	0	5
Sphingomonas	8	35	46	761	50	43	78	6	3	1	8	4	419	0	0	0	12	1	0	0	0	0	0	0	0	4	4	7	4	10	20	59	141451	101	2	6	2	9	3	0	2726	18171	189	1	54	154	1	64	27
Spiroplasma	0	0	0	2	0	0	0	0	2	0	0	0	0	0	1	0	0	0	0	0	231	2	0	1	0	0	0	0	0	0	0	2	76	0	0	0	0	0	0	0	0	0	0	0	0	0	0	0	0
Spirosoma	0	0	0	0	0	0	0	175	14	24	0	2	0	0	0	0	0	35	0	0	4	0	1	0	4	0	22	0	0	0	0	0	0	1008	0	0	0	0	0	0	0	0	5	0	0	0	16	0	0
Spongiibacter	0	0	0	0	0	0	0	0	58	6	9	0	0	0	0	0	0	6	0	3	1	0	0	0	0	0	1	0	0	0	0	0	3	0	0	0	0	0	0	0	0	0	0	1	0	0	0	0	2
Sporosarcina	19	103	12	7	26	31	30	272	82	62	87	51	1	11	2	0	3	424	28	0	18	0	0	0	0	54	361	27	11	18	0	4	148	2	0	0	0	0	0	0	0	0	31	812	9	13	942	132	91
Staphylococcus	5	261	687	3206	423	212	783	303	173	560	6833	1768	14729	247	156	37181	42	199	42	3776	11769	196	193	55	1092	4	114	269	114	142	630	1121	2666	28	10	1	104	8057	335	4964	2242	367	272	344	564	211	733	2820	3163
Streptococcus	2434546	219124	1555922	855877	1192199	936103	451084	385277	695744	861341	629257	951657	9858476	175435	158432	2423969	101710	332989	170341	4694860	13338225	933940	474311	8762163	3557546	2393118	251043	925791	27091071	296001	3820768	1773484	5210271	2627911	119064	81244	401442	340818	152713	654658	595196	63414	494794	197710	664938	750205	331747	1012842	1328189
Subdoligranulum	62364	101984	4368	18079	276676	268975	347516	530802	292605	442736	194493	325114	466	139	124	49	2242	175886	2376	45	125	30	831	390	290	7286	122905	645	104	1254	126	115	63	5791	3191	42523	17491	157313	162854	102095	151	127	218206	105300	230807	154418	86329	88550	89313
Succinatimonas	0	0	0	0	0	0	0	0	1	0	1	1	123	0	2	0	0	0	0	3	15	0	5	0	0	0	0	0	1	0	3	2	260	25	1	1	0	0	0	0	0	0	0	0	0	0	0	0	0
Sutterella	473	2565	316	884	482	427	412	38949	8625	7567	17864	4029	180	813	159	272	382	11615	159	142	241	47	563	131	150	3605	8961	48922	9159	7381	796	1824	242	925	41	235	306	371	149	312	60	250	343	4908	855	562	2245	1310	1059
Synechococcus	1	0	3	1	3	0	0	29	2	16	24	8	16	6	5	429	0	14	1	2365	160	9	1	0	2	0	33	0	0	0	0	61	638	0	1	0	208	0	0	0	27	0	2	21	2	4	16	5	4
Syntrophobotulus	0	25	4	113	0	1	0	1	2	18	1	2	0	0	2	0	2	48	36	0	0	0	98	38	0	1	97	9	0	0	4	173	16	9	0	2	32	0	0	0	0	0	0	90	17	0	69	3	13
Syntrophothermus	1	1	4	65	46	6	23	0	0	0	0	0	0	0	0	0	8	0	6	0	0	0	0	0	0	0	0	0	0	0	0	0	0	118	0	7	87	0	2	0	0	0	11	0	2	1	0	1	6
Tannerella	2	7	10104	187	5167	2284	4845	2234	111	192	98	86	0	2	37	8	33048	371	8	3	6	8	2340	13	84	4	769	1	1	73	0	1	0	440	4	392	12	35	89	12	157	5896	10749	1784	39869	19492	491	64535	33432
Tenacibaculum	0	0	0	0	0	0	0	122	14	26	26	38	0	0	0	0	0	106	0	0	0	0	0	0	0	0	109	0	0	0	0	0	0	0	0	0	0	0	0	0	0	0	0	50	0	0	54	0	0
Tepidanaerobacter	0	36	4	0	12	2	27	1	0	4	0	0	0	0	0	0	54	24	0	0	0	0	0	0	0	0	2	0	0	0	0	0	0	0	0	0	0	0	0	0	0	0	9	36	73	17	10	111	65
Tequatrovirus	2	0	0	0	0	1	0	0	1076	1256	808	1130	267	2034	2807	66	4367	667	1349	3975	338	902	2599	1213	3260	6522	473	12624	3434	269	0	0	0	0	0	0	0	4683	1946	2132	10642	2150	6	0	4	0	2	0	0
Terribacillus	0	81	0	0	0	0	0	0	0	0	0	0	0	0	0	0	0	0	0	0	0	0	0	0	0	0	0	0	0	0	0	0	0	0	0	1	0	0	0	0	0	0	0	0	1	7	0	0	0
Terriglobus	0	2	2	14	97	42	84	0	1	0	0	4	0	0	0	0	2	0	0	0	0	0	0	0	0	0	0	1	0	0	0	0	0	8	0	16	8	6	42	41	0	0	2	0	1	4	0	12	25
Tetragenococcus	4	46	0	26	14	8	9	7	2	0	3	0	2	0	8	2	0	0	26	3	27	0	0	0	99	6	0	0	0	7	0	0	3	34	2	0	0	0	1	3	0	52	0	0	0	0	0	3	6
Thalassospira	0	0	0	0	0	0	0	0	0	0	0	0	0	0	0	0	0	45	0	0	0	0	0	0	2	0	43	0	0	0	0	3	0	0	0	0	0	0	0	0	0	0	0	13	0	0	22	0	0
Thauera	16	37	0	0	0	0	0	5	0	0	0	0	0	0	0	0	0	0	0	0	0	0	7	0	0	0	0	0	0	52	0	0	0	0	0	0	0	0	0	0	50	932	7	0	0	2	0	10	6
Thermoanaerobacter	1	22	1	13	13	3	1	4	12	8	10	2	0	21	11	33	10	1	4	146	75	1	6	2	10	22	12	67	25	8	7	15	303	26	2	0	11	3	3	4	32	0	0	42	1	2	4	20	2
Thermoanaerobacterium	23	726	7	266	144	51	34	77	101	55	95	9	0	9	163	0	87	143	1623	0	2	0	866	96	44	0	77	265	82	159	126	2285	19	44	10	34	86	105	7	20	0	0	22	68	98	28	62	134	76
Thermoclostridium	5	134	12	81	176	81	48	121	91	44	34	10	0	5	52	0	28	88	6	0	0	0	107	24	0	5	38	284	3	40	9	264	0	13	9	15	265	30	76	82	0	1	9	70	23	14	76	101	44
Thermodesulfobium	0	30	0	0	0	0	0	2	3	0	1	2	0	6	21	0	0	3	3	0	0	0	13	2	0	3	7	0	0	0	0	0	0	0	0	1	0	0	0	0	0	0	0	3	0	0	1	2	3
Thermosediminibacter	0	0	0	0	0	0	0	0	0	0	0	0	0	0	0	0	0	0	0	0	0	0	0	0	0	0	9	0	0	0	0	0	0	0	0	0	0	0	0	0	0	0	2	4	6	8	0	14	11
Thiomonas	0	0	81	5	21	8	13	0	0	0	0	0	0	0	0	0	41	0	0	0	0	0	0	4	0	0	0	0	0	0	0	0	0	7	0	14	0	0	0	0	0	0	1	0	5	0	0	0	31
Tissierella	0	0	17	3	11	5	5	20	0	3	12	9	0	2	25	0	16	3	7	0	0	0	124	18	11	0	1	38	6	0	1	547	29	4	0	0	0	1	0	0	0	0	1	16	23	2	5	41	9
Tobamovirus	0	0	189	0	0	0	0	6	8	8	3828	96942	0	0	0	0	0	0	0	0	0	0	0	0	0	48	25	99	33	23	0	0	0	0	0	0	0	238721	16	28	34	2562	2094	0	0	134	0	0	0
Traversvirus	0	0	0	0	0	0	0	0	0	0	0	0	0	0	1	0	0	0	0	0	0	0	0	2	3	0	0	0	0	0	0	0	0	0	0	0	0	0	0	0	0	49	0	0	0	0	0	3	0
Treponema	320	453	146	158	91	494	334	545	74	210	43	83	4762	324	93	0	351	298	63	0	0	0	26	1031	204	12	279	0	2	45	2146	430	10	127	0	18	16	83	16	50	0	0	94	289	470	219	355	470	408
Trueperella	0	0	44	0	8	74	44	9	0	0	2	0	0	0	0	0	70	9	42	0	0	0	4	6	0	0	11	0	0	0	0	0	0	8	2	2	0	0	2	0	0	0	102	6	24	129	4	54	78
Tumebacillus	0	135	4	0	0	0	0	0	0	0	0	0	0	86	153	0	5	36	6	0	0	0	56	62	0	0	14	0	0	0	0	3	0	90	2	0	0	0	0	0	0	0	6	0	1	19	27	43	16
Turicibacter	950	633	1605	482658	169525	6597	11885	1323	3280	12283	6643	41307	952	414	1297	1360	7945	114	1514	6639	5180	17	6857	1910	4167	91	192	2584	277	127	550	34546	1192945	22637	118	41	1342	66992	2096	73	297	28	277	2562	608	1126	267	11363	31697
Ureibacillus	6	0	0	1	2	0	0	1	0	4	0	0	0	0	0	0	0	0	0	0	0	0	0	0	0	0	1	0	0	0	0	0	0	0	7	0	0	8	23	0	0	0	0	1	0	0	1	0	0
Vagococcus	0	0	0	0	0	4	0	1	0	0	0	0	0	0	0	0	0	6	0	0	0	0	0	12	0	0	0	0	0	0	22	0	61	0	0	0	0	0	0	0	0	0	4	0	2	6	3	2	5
Veillonella	1319	3161	257	39476	6212	3879	989	5554	16334	9591	3394	14553	263	138050	2809	1270	4434	3334	5164	8223	205233	3643	61454	5955	2806	35742	2554	84434	337745	8035	134826	64683	1470	897	199	126	156	2133	242	180	203	7692	1288	4475	3016	1864	3266	5834	992
Vibrio	0	0	50	510	10	0	1	51	284	72	342	212	1092	71	133	5	132	55	56	95	6	34	62	46	115	165	65	100	48	242	9	21	252	8	0	0	5	49	50	35	645	1522	0	11	17	0	14	9	3
Victivallis	0	0	0	0	4	12	12	24	18	20	23	10	0	0	0	0	0	9	0	0	0	0	0	0	0	0	10	0	0	0	0	0	0	0	0	0	0	0	0	0	0	0	0	22	0	0	13	5	2
Virgibacillus	4	174	20	131	136	77	39	60	59	23	31	18	0	0	0	0	42	44	7	0	0	0	0	0	0	0	27	0	0	0	0	0	0	0	7	6	0	1	19	80	2	0	0	6	71	42	16	261	164
Weeksella	0	2	8	0	8	20	17	2	0	0	0	0	0	3	0	0	14	0	1	0	0	0	5	1	0	0	1	0	0	0	3	0	0	1	0	3	1	0	0	0	0	3	1	0	2	0	0	6	6
Weissella	46	68	359	70	26	8	4	35	9	58	40	25	411	249	7	114	6	10	4	1178	505	6263	5	4	298	24	8	0	37	3	42	175	723	430	35	19	443	88	6	352	1081	210	99	6469	50	29	39	823	287
Xanthomonas	0	0	5	0	4	6	1	0	0	0	0	0	0	0	0	0	2	0	0	0	0	0	0	0	0	0	0	0	0	0	0	0	0	0	0	0	4	0	0	0	0	52	8	0	0	8	0	0	0
Xenorhabdus	0	0	0	0	0	0	0	0	0	0	0	0	0	2	0	1	1	0	3	8	0	9	5	0	0	0	0	0	0	0	2	0	30	20	0	0	0	0	0	0	9	3	0	0	0	0	0	0	0
Yersinia	0	0	0	0	0	0	0	0	0	0	0	0	0	0	0	0	0	0	0	0	0	0	0	0	0	0	0	0	0	0	4	0	97	4	0	0	0	0	0	0	27	452	0	0	0	0	0	0	0
Zhongshania	5	80	0	2	0	1	3	67	53	10	61	29	0	0	12	0	0	7	0	0	0	0	2	1	0	60	29	540	28	25	0	1	5	2	0	0	3	0	0	0	0	0	6	5	7	19	16	43	5
unknown	10222548	25720277	4442376	20978174	15768634	12589140	14821268	16840578	10807456	16396295	18818198	10544730	240870	3443586	1251808	204644	3900370	25950779	3837288	229447	817255	54680	2630828	3095147	1933285	865083	25136492	2079642	845567	4476016	16710205	10510144	1898952	7670815	1193451	4655941	2466963	7560881	4130577	4784881	92742	636725	6978562	18789648	27931984	9861083	20311348	24528486	26884489

## Sheet: 6. Cytomegalovirus
Sheet 6. The expression of Cytomegalovirus genes
gene	CG_2_92	CG_2_7	CG_2_13	CG_2_21	CG_2_28	CG_1_-20	CG_1_-14	CG_1_1	CG_1_7	CG_1_14	CG_1_21	CG_1_27	CG_2_1	DW_2_28	DW_3_1	DW_3_7	DW_3_14	DW_3_21	DW_3_30	DW_1_-13	DW_1_-18	DW_1_-1	DW_1_1	DW_1_14	DW_1_21	DW_1_7	DW_1_27	DW_2_1	DW_2_7	DW_2_21	JM_1_-19	JM_1_-12	JM_1_0	JM_1_7	JM_1_14	JM_1_21	JM_1_26	DW_FMT1	JM_FMT2	JM_FMT1	JM_2_7	JM_2_13	JM_2_20	JM_2_27	JM_2_1	DW_FMT2	CG_FMT1	DW_FMT3	CG_FMT2
lcl|NC_006273.2_cds_YP_081455.1_1	0	0	0	0	0	0	0	0	0	0	0	0	0	0	0	0	0	0	0	0	0	0	0	0	0	0	0	0	0	0	85	129	268	109	18	103	112	215	215	348	0	0	0	0	0	0	0	0	0
lcl|NC_006273.2_cds_YP_004940329.1_4	0	0	0	0	0	0	0	0	0	0	0	0	0	0	0	0	0	0	0	0	0	0	0	0	0	0	0	0	0	0	36	70	114	41	8	40	41	74	85	132	0	0	0	0	0	0	0	0	0
lcl|NC_006273.2_cds_YP_004940330.1_5	0	0	0	0	0	0	0	0	0	0	0	0	0	0	0	0	0	0	0	0	0	0	0	0	0	0	0	0	0	0	30	38	60	20	5	50	26	55	46	84	0	0	0	0	0	0	0	0	0
lcl|NC_006273.2_cds_YP_081458.1_6	0	0	0	0	0	0	0	0	0	0	0	0	0	0	0	0	0	0	0	0	0	0	0	0	0	0	0	0	0	0	57	129	196	54	9	99	58	100	68	151	0	0	0	0	0	0	0	0	0
lcl|NC_006273.2_cds_YP_081459.1_7	0	0	0	0	0	0	0	0	0	0	0	0	0	0	0	0	0	0	0	0	0	0	0	0	0	0	0	0	0	0	111	191	266	85	12	125	74	151	120	234	0	0	0	0	0	0	0	0	0
lcl|NC_006273.2_cds_YP_081463.1_11	0	0	0	0	0	0	0	0	0	0	0	0	0	0	0	0	0	0	0	0	0	0	0	0	0	0	0	0	0	0	17	43	37	10	3	28	22	28	24	76	0	0	0	0	0	0	0	0	0
lcl|NC_006273.2_cds_YP_081465.1_13	0	0	0	0	0	0	0	0	0	0	0	0	0	0	0	0	0	0	0	0	0	0	0	0	0	0	0	0	0	0	75	141	254	47	9	69	46	103	88	175	0	0	0	0	0	0	0	0	0
lcl|NC_006273.2_cds_YP_081466.1_14	0	0	0	0	0	0	0	0	0	0	0	0	0	0	0	0	0	0	0	0	0	0	0	0	0	0	0	0	0	0	163	176	372	107	8	119	98	170	192	356	0	0	0	0	0	0	0	0	0
lcl|NC_006273.2_cds_YP_081468.2_15	0	0	0	0	0	0	0	0	0	0	0	0	0	0	0	0	0	0	0	0	0	0	0	0	0	0	0	0	0	0	68	65	117	34	5	36	40	69	45	136	0	0	0	0	0	0	0	0	0
lcl|NC_006273.2_cds_YP_081467.1_16	0	0	0	0	0	0	0	0	0	0	0	0	0	0	0	0	0	0	0	0	0	0	0	0	0	0	0	0	0	0	55	77	111	33	5	36	45	64	58	149	0	0	0	0	0	0	0	0	0
lcl|NC_006273.2_cds_YP_081469.1_17	0	0	0	0	0	0	0	0	0	0	0	0	0	0	0	0	0	0	0	0	0	0	0	0	0	0	0	0	0	0	9	11	18	3	1	17	6	27	8	27	0	0	0	0	0	0	0	0	0
lcl|NC_006273.2_cds_YP_081470.1_18	0	0	0	0	0	0	0	0	0	0	0	0	0	0	0	0	0	0	0	0	0	0	0	0	0	0	0	0	0	0	14	31	54	7	7	14	8	13	8	54	0	0	0	0	0	0	0	0	0
lcl|NC_006273.2_cds_YP_081471.1_19	0	0	0	0	0	0	0	0	0	0	0	0	0	0	0	0	0	0	0	0	0	0	0	0	0	0	0	0	0	0	79	133	226	67	10	90	78	104	135	188	0	0	0	0	0	0	0	0	0
lcl|NC_006273.2_cds_YP_081472.1_20	0	0	0	0	0	0	0	0	0	0	0	0	0	0	0	0	0	0	0	0	0	0	0	0	0	0	0	0	0	0	202	281	534	229	33	346	268	432	386	748	0	0	0	0	0	0	0	0	0
lcl|NC_006273.2_cds_YP_081473.1_21	0	0	0	0	0	0	0	0	0	0	0	0	0	0	0	0	0	0	0	0	0	0	0	0	0	0	0	0	0	0	112	149	326	108	22	186	143	209	191	509	0	0	0	0	0	0	0	0	0
lcl|NC_006273.2_cds_YP_081474.1_22	0	0	0	0	0	0	0	0	0	0	0	0	0	0	0	0	0	0	0	0	0	0	0	0	0	0	0	0	0	0	33	77	120	49	9	60	50	97	92	136	0	0	0	0	0	0	0	0	0
lcl|NC_006273.2_cds_YP_081475.1_23	0	0	0	0	0	0	0	0	0	0	0	0	0	0	0	0	0	0	0	0	0	0	0	0	0	0	0	0	0	0	79	140	320	101	19	161	95	195	128	370	0	0	0	0	0	0	0	0	0
lcl|NC_006273.2_cds_YP_081476.1_24	0	0	0	0	0	0	0	0	0	0	0	0	0	0	0	0	0	0	0	0	0	0	0	0	0	0	0	0	0	0	45	88	144	45	9	78	41	82	62	156	0	0	0	0	0	0	0	0	0
lcl|NC_006273.2_cds_YP_081477.1_25	0	0	0	0	0	0	0	0	0	0	0	0	0	0	0	0	0	0	0	0	0	0	0	0	0	0	0	0	0	0	106	273	438	123	29	173	152	263	222	530	0	0	0	0	0	0	0	0	0
lcl|NC_006273.2_cds_YP_081478.1_26	0	0	0	0	0	0	0	0	0	0	0	0	0	0	0	0	0	0	0	0	0	0	0	0	0	0	0	0	0	0	44	67	169	46	5	53	46	83	67	162	0	0	0	0	0	0	0	0	0
lcl|NC_006273.2_cds_YP_081479.1_27	0	0	0	0	0	0	0	0	0	0	0	0	0	0	0	0	0	0	0	0	0	0	0	0	0	0	0	0	0	0	28	47	83	19	1	22	19	47	23	79	0	0	0	0	0	0	0	0	0
lcl|NC_006273.2_cds_YP_081480.1_28	0	0	0	0	0	0	0	0	0	0	0	0	0	0	0	0	0	0	0	0	0	0	0	0	0	0	0	0	0	0	42	68	118	48	4	55	46	77	54	140	0	0	0	0	0	0	0	0	0
lcl|NC_006273.2_cds_YP_081481.1_29	0	0	0	0	0	0	0	0	0	0	0	0	0	0	0	0	0	0	0	0	0	0	0	0	0	0	0	0	0	0	30	58	67	45	3	41	21	41	50	154	0	0	0	0	0	0	0	0	0
lcl|NC_006273.2_cds_YP_081482.1_30	0	0	0	0	0	0	0	0	0	0	0	0	0	0	0	0	0	0	0	0	0	0	0	0	0	0	0	0	0	0	107	217	356	137	21	156	154	213	183	481	0	0	0	0	0	0	0	0	0
lcl|NC_006273.2_cds_YP_081483.2_31	0	0	0	0	0	0	0	0	0	0	0	0	0	0	0	0	0	0	0	0	0	0	0	0	0	0	0	0	0	0	173	212	345	174	29	205	212	337	293	591	0	0	0	0	0	0	0	0	0
lcl|NC_006273.2_cds_YP_081484.1_32	0	0	0	0	0	0	0	0	0	0	0	0	0	0	0	0	0	0	0	0	0	0	0	0	0	0	0	0	0	0	332	387	931	260	44	472	404	596	442	1213	0	0	0	0	0	0	0	0	0
lcl|NC_006273.2_cds_YP_081485.1_33	0	0	0	0	0	0	0	0	0	0	0	0	0	0	0	0	0	0	0	0	0	0	0	0	0	0	0	0	0	0	79	153	223	66	22	133	81	177	136	308	0	0	0	0	0	0	0	0	0
lcl|NC_006273.2_cds_YP_081486.1_34	0	0	0	0	0	0	0	0	0	0	0	0	0	0	0	0	0	0	0	0	0	0	0	0	0	0	0	0	0	0	287	427	742	284	48	412	314	559	440	956	0	0	0	0	0	0	0	0	0
lcl|NC_006273.2_cds_YP_081487.2_35	0	0	0	0	0	0	0	0	0	0	0	0	0	0	0	0	0	0	0	0	0	0	0	0	0	0	0	0	0	0	249	450	712	287	59	481	362	605	510	1004	0	0	0	0	0	0	0	0	0
lcl|NC_006273.2_cds_YP_081489.1_36	0	0	0	0	0	0	0	0	0	0	0	0	0	0	0	0	0	0	0	0	0	0	0	0	0	0	0	0	0	0	60	106	139	53	9	105	89	108	104	210	0	0	0	0	0	0	0	0	0
lcl|NC_006273.2_cds_YP_007947989.1_37	0	0	0	0	0	0	0	0	0	0	0	0	0	0	0	0	0	0	0	0	0	0	0	0	0	0	0	0	0	0	41	66	115	39	7	53	63	89	66	156	0	0	0	0	0	0	0	0	0
lcl|NC_006273.2_cds_YP_081490.1_38	0	0	0	0	0	0	0	0	0	0	0	0	0	0	0	0	0	0	0	0	0	0	0	0	0	0	0	0	0	0	314	438	859	271	60	431	338	639	475	1122	0	0	0	0	0	0	0	0	0
lcl|NC_006273.2_cds_YP_081491.1_39	0	0	0	0	0	0	0	0	0	0	0	0	0	0	0	0	0	0	0	0	0	0	0	0	0	0	0	0	0	0	476	685	1261	456	58	674	533	868	917	1664	0	0	0	0	0	0	0	0	0
lcl|NC_006273.2_cds_YP_081492.1_40	0	0	0	0	0	0	0	0	0	0	0	0	0	0	0	0	0	0	0	0	0	0	0	0	0	0	0	0	0	0	75	87	179	70	11	90	36	115	82	219	0	0	0	0	0	0	0	0	0
lcl|NC_006273.2_cds_YP_081493.1_41	0	0	0	0	0	0	0	0	0	0	0	0	0	0	0	0	0	0	0	0	0	0	0	0	0	0	0	0	0	0	195	258	520	156	19	265	197	344	271	698	0	0	0	0	0	0	0	0	0
lcl|NC_006273.2_cds_YP_081494.1_42	0	0	0	0	0	0	0	0	0	0	0	0	0	0	0	0	0	0	0	0	0	0	0	0	0	0	0	0	0	0	285	488	825	330	62	347	317	617	419	1029	0	0	0	0	0	0	0	0	0
lcl|NC_006273.2_cds_YP_081495.1_43	0	0	0	0	0	0	0	0	0	0	0	0	0	0	0	0	0	0	0	0	0	0	0	0	0	0	0	0	0	0	229	310	562	169	37	354	225	421	427	913	0	0	0	0	0	0	0	0	0
lcl|NC_006273.2_cds_YP_081496.1_44	0	0	0	0	0	0	0	0	0	0	0	0	0	0	0	0	0	0	0	0	0	0	0	0	0	0	0	0	0	0	162	223	382	132	25	167	166	235	219	412	0	0	0	0	0	0	0	0	0
lcl|NC_006273.2_cds_YP_081497.1_45	0	0	0	0	0	0	0	0	0	0	0	0	0	0	0	0	0	0	0	0	0	0	0	0	0	0	0	0	0	0	93	174	356	132	27	173	152	217	181	475	0	0	0	0	0	0	0	0	0
lcl|NC_006273.2_cds_YP_081498.1_46	0	0	0	0	0	0	0	0	0	0	0	0	0	0	0	0	0	0	0	0	0	0	0	0	0	0	0	0	0	0	104	124	255	79	9	106	114	176	137	209	0	0	0	0	0	0	0	0	0
lcl|NC_006273.2_cds_YP_081499.1_47	0	0	0	0	0	0	0	0	0	0	0	0	0	0	0	0	0	0	0	0	0	0	0	0	0	0	0	0	0	0	31	35	80	28	6	39	47	71	29	73	0	0	0	0	0	0	0	0	0
lcl|NC_006273.2_cds_YP_081500.1_48	0	0	0	0	0	0	0	0	0	0	0	0	0	0	0	0	0	0	0	0	0	0	0	0	0	0	0	0	0	0	32	52	92	41	12	57	52	81	64	131	0	0	0	0	0	0	0	0	0
lcl|NC_006273.2_cds_YP_081501.1_49	0	0	0	0	0	0	0	0	0	0	0	0	0	0	0	0	0	0	0	0	0	0	0	0	0	0	0	0	0	0	161	219	468	161	41	276	204	310	320	719	0	0	0	0	0	0	0	0	0
lcl|NC_006273.2_cds_YP_081502.1_50	0	0	0	0	0	0	0	0	0	0	0	0	0	0	0	0	0	0	0	0	0	0	0	0	0	0	0	0	0	0	170	270	452	202	27	255	207	309	231	609	0	0	0	0	0	0	0	0	0
lcl|NC_006273.2_cds_YP_081503.1_51	0	0	0	0	0	0	0	0	0	0	0	0	0	0	0	0	0	0	0	0	0	0	0	0	0	0	0	0	0	0	342	676	1035	402	63	594	407	748	604	1370	0	0	0	0	0	0	0	0	0
lcl|NC_006273.2_cds_YP_081504.1_52	0	0	0	0	0	0	0	0	0	0	0	0	0	0	0	0	0	0	0	0	0	0	0	0	0	0	0	0	0	0	113	183	365	112	17	150	111	212	172	486	0	0	0	0	0	0	0	0	0
lcl|NC_006273.2_cds_YP_081505.1_53	0	0	0	0	0	0	0	0	0	0	0	0	0	0	0	0	0	0	0	0	0	0	0	0	0	0	0	0	0	0	444	653	1149	454	88	596	520	799	720	1648	0	0	0	0	0	0	0	0	0
lcl|NC_006273.2_cds_YP_081506.1_54	0	0	0	0	0	0	0	0	0	0	0	0	0	0	0	0	0	0	0	0	0	0	0	0	0	0	0	0	0	0	1093	1533	2757	886	144	1514	1105	2060	1537	3456	0	0	0	0	0	0	0	0	0
lcl|NC_006273.2_cds_YP_081507.1_55	0	0	0	0	0	0	0	0	0	0	0	0	0	0	0	0	0	0	0	0	0	0	0	0	0	0	0	0	0	0	31	34	106	31	10	55	23	67	34	109	0	0	0	0	0	0	0	0	0
lcl|NC_006273.2_cds_YP_081508.1_56	0	0	0	0	0	0	0	0	0	0	0	0	0	0	0	0	0	0	0	0	0	0	0	0	0	0	0	0	0	0	298	432	694	272	42	357	267	503	480	980	0	0	0	0	0	0	0	0	0
lcl|NC_006273.2_cds_YP_081509.1_57	0	0	0	0	0	0	0	0	0	0	0	0	0	0	0	0	0	0	0	0	0	0	0	0	0	0	0	0	0	0	138	252	467	174	27	196	191	385	304	568	0	0	0	0	0	0	0	0	0
lcl|NC_006273.2_cds_YP_081510.1_58	0	0	0	0	0	0	0	0	0	0	0	0	0	0	0	0	0	0	0	0	0	0	0	0	0	0	0	0	0	0	79	96	162	78	14	104	96	145	96	234	0	0	0	0	0	0	0	0	0
lcl|NC_006273.2_cds_YP_081511.1_59	0	0	0	0	0	0	0	0	0	0	0	0	0	0	0	0	0	0	0	0	0	0	0	0	0	0	0	0	0	0	269	443	739	272	56	461	309	499	481	1020	0	0	0	0	0	0	0	0	0
lcl|NC_006273.2_cds_YP_081512.1_60	0	0	0	0	0	0	0	0	0	0	0	0	0	0	0	0	0	0	0	0	0	0	0	0	0	0	0	0	0	0	161	263	474	178	35	238	158	395	253	582	0	0	0	0	0	0	0	0	0
lcl|NC_006273.2_cds_YP_081513.1_61	0	0	0	0	0	0	0	0	0	0	0	0	0	0	0	0	0	0	0	0	0	0	0	0	0	0	0	0	0	0	542	754	1491	502	100	747	567	1020	930	1670	0	0	0	0	0	0	0	0	0
lcl|NC_006273.2_cds_YP_081514.1_62	0	0	0	0	0	0	0	0	0	0	0	0	0	0	0	0	0	0	0	0	0	0	0	0	0	0	0	0	0	0	450	768	1277	354	74	552	411	772	552	1318	0	0	0	0	0	0	0	0	0
lcl|NC_006273.2_cds_YP_081515.1_63	0	0	0	0	0	0	0	0	0	0	0	0	0	0	0	0	0	0	0	0	0	0	0	0	0	0	0	0	0	0	449	565	1226	325	60	554	383	665	608	1170	0	0	0	0	0	0	0	0	0
lcl|NC_006273.2_cds_YP_081516.1_64	0	0	0	0	0	0	0	0	0	0	0	0	0	0	0	0	0	0	0	0	0	0	0	0	0	0	0	0	0	0	497	721	1215	554	75	732	491	935	794	1607	0	0	0	0	0	0	0	0	0
lcl|NC_006273.2_cds_YP_081517.1_65	0	0	0	0	0	0	0	0	0	0	0	0	0	0	0	0	0	0	0	0	0	0	0	0	0	0	0	0	0	0	292	473	892	386	57	485	355	656	556	1076	0	0	0	0	0	0	0	0	0
lcl|NC_006273.2_cds_YP_081518.1_66	0	0	0	0	0	0	0	0	0	0	0	0	0	0	0	0	0	0	0	0	0	0	0	0	0	0	0	0	0	0	414	600	1120	456	62	557	461	739	620	1410	0	0	0	0	0	0	0	0	0
lcl|NC_006273.2_cds_YP_081519.1_67	0	0	0	0	0	0	0	0	0	0	0	0	0	0	0	0	0	0	0	0	0	0	0	0	0	0	0	0	0	0	146	328	488	167	15	214	172	413	229	548	0	0	0	0	0	0	0	0	0
lcl|NC_006273.2_cds_YP_081520.1_68	0	0	0	0	0	0	0	0	0	0	0	0	0	0	0	0	0	0	0	0	0	0	0	0	0	0	0	0	0	0	186	255	408	143	17	170	143	320	252	538	0	0	0	0	0	0	0	0	0
lcl|NC_006273.2_cds_YP_081521.1_69	0	0	0	0	0	0	0	0	0	0	0	0	0	0	0	0	0	0	0	0	0	0	0	0	0	0	0	0	0	0	59	88	143	42	4	84	54	99	65	142	0	0	0	0	0	0	0	0	0
lcl|NC_006273.2_cds_YP_081522.1_70	0	0	0	0	0	0	0	0	0	0	0	0	0	0	0	0	0	0	0	0	0	0	0	0	0	0	0	0	0	0	87	98	215	56	10	98	71	137	110	248	0	0	0	0	0	0	0	0	0
lcl|NC_006273.2_cds_YP_002802310.2_71	0	0	0	0	0	0	0	0	0	0	0	0	0	0	0	0	0	0	0	0	0	0	0	0	0	0	0	0	0	0	20	22	58	15	1	44	16	50	37	85	0	0	0	0	0	0	0	0	0
lcl|NC_006273.2_cds_YP_081523.1_72	0	0	0	0	0	0	0	0	0	0	0	0	0	0	0	0	0	0	0	0	0	0	0	0	0	0	0	0	0	0	231	375	710	254	39	447	283	573	388	854	0	0	0	0	0	0	0	0	0
lcl|NC_006273.2_cds_YP_081524.1_73	0	0	0	0	0	0	0	0	0	0	0	0	0	0	0	0	0	0	0	0	0	0	0	0	0	0	0	0	0	0	117	173	286	85	26	136	109	195	149	400	0	0	0	0	0	0	0	0	0
lcl|NC_006273.2_cds_YP_081525.1_74	0	0	0	0	0	0	0	0	0	0	0	0	0	0	0	0	0	0	0	0	0	0	0	0	0	0	0	0	0	0	219	409	727	258	48	402	286	445	382	780	0	0	0	0	0	0	0	0	0
lcl|NC_006273.2_cds_YP_081526.1_75	0	0	0	0	0	0	0	0	0	0	0	0	0	0	0	0	0	0	0	0	0	0	0	0	0	0	0	0	0	0	183	263	494	206	25	292	178	335	270	587	0	0	0	0	0	0	0	0	0
lcl|NC_006273.2_cds_YP_081527.1_76	0	0	0	0	0	0	0	0	0	0	0	0	0	0	0	0	0	0	0	0	0	0	0	0	0	0	0	0	0	0	139	204	401	126	27	186	100	233	165	374	0	0	0	0	0	0	0	0	0
lcl|NC_006273.2_cds_YP_081528.1_77	0	0	0	0	0	0	0	0	0	0	0	0	0	0	0	0	0	0	0	0	0	0	0	0	0	0	0	0	0	0	230	383	609	250	33	300	277	436	389	778	0	0	0	0	0	0	0	0	0
lcl|NC_006273.2_cds_YP_081529.1_78	0	0	0	0	0	0	0	0	0	0	0	0	0	0	0	0	0	0	0	0	0	0	0	0	0	0	0	0	0	0	69	91	208	58	7	83	94	118	93	271	0	0	0	0	0	0	0	0	0
lcl|NC_006273.2_cds_YP_081530.1_79	0	0	0	0	0	0	0	0	0	0	0	0	0	0	0	0	0	0	0	0	0	0	0	0	0	0	0	0	0	0	226	337	639	204	33	333	250	390	355	858	0	0	0	0	0	0	0	0	0
lcl|NC_006273.2_cds_YP_081531.1_80	0	0	0	0	0	0	0	0	0	0	0	0	0	0	0	0	0	0	0	0	0	0	0	0	0	0	0	0	0	0	226	427	678	237	42	372	367	455	369	794	0	0	0	0	0	0	0	0	0
lcl|NC_006273.2_cds_YP_081532.1_81	0	0	0	0	0	0	0	0	0	0	0	0	0	0	0	0	0	0	0	0	0	0	0	0	0	0	0	0	0	0	271	474	658	273	69	395	295	473	517	831	0	0	0	0	0	0	0	0	0
lcl|NC_006273.2_cds_YP_081533.1_82	0	0	0	0	0	0	0	0	0	0	0	0	0	0	0	0	0	0	0	0	0	0	0	0	0	0	0	0	0	0	131	255	397	136	25	221	158	265	233	525	0	0	0	0	0	0	0	0	0
lcl|NC_006273.2_cds_YP_081534.1_83	0	0	0	0	0	0	0	0	0	0	0	0	0	0	0	0	0	0	0	0	0	0	0	0	0	0	0	0	0	0	609	1021	1667	633	112	1086	745	1252	981	2081	0	0	0	0	0	0	0	0	0
lcl|NC_006273.2_cds_YP_081535.1_84	0	0	0	0	0	0	0	0	0	0	0	0	0	0	0	0	0	0	0	0	0	0	0	0	0	0	0	0	0	0	419	668	1254	362	64	675	442	780	697	1410	0	0	0	0	0	0	0	0	0
lcl|NC_006273.2_cds_YP_081536.1_85	0	0	0	0	0	0	0	0	0	0	0	0	0	0	0	0	0	0	0	0	0	0	0	0	0	0	0	0	0	0	163	278	428	175	24	246	214	478	297	604	0	0	0	0	0	0	0	0	0
lcl|NC_006273.2_cds_YP_081537.1_86	0	0	0	0	0	0	0	0	0	0	0	0	0	0	0	0	0	0	0	0	0	0	0	0	0	0	0	0	0	0	340	593	853	275	55	369	356	571	455	1041	0	0	0	0	0	0	0	0	0
lcl|NC_006273.2_cds_YP_081538.1_87	0	0	0	0	0	0	0	0	0	0	0	0	0	0	0	0	0	0	0	0	0	0	0	0	0	0	0	0	0	0	36	80	125	47	7	61	56	100	75	123	0	0	0	0	0	0	0	0	0
lcl|NC_006273.2_cds_YP_081539.1_88	0	0	0	0	0	0	0	0	0	0	0	0	0	0	0	0	0	0	0	0	0	0	0	0	0	0	0	0	0	0	93	158	305	109	17	135	110	198	156	312	0	0	0	0	0	0	0	0	0
lcl|NC_006273.2_cds_YP_081540.1_89	0	0	0	0	0	0	0	0	0	0	0	0	0	0	0	0	0	0	0	0	0	0	0	0	0	0	0	0	0	0	277	454	782	278	50	386	297	550	371	911	0	0	0	0	0	0	0	0	0
lcl|NC_006273.2_cds_YP_081541.1_90	0	0	0	0	0	0	0	0	0	0	0	0	0	0	0	0	0	0	0	0	0	0	0	0	0	0	0	0	0	0	162	283	392	136	18	182	172	308	257	454	0	0	0	0	0	0	0	0	0
lcl|NC_006273.2_cds_YP_081542.1_91	0	0	0	0	0	0	0	0	0	0	0	0	0	0	0	0	0	0	0	0	0	0	0	0	0	0	0	0	0	0	214	361	647	194	38	255	302	430	373	736	0	0	0	0	0	0	0	0	0
lcl|NC_006273.2_cds_YP_081543.1_92	0	0	0	0	0	0	0	0	0	0	0	0	0	0	0	0	0	0	0	0	0	0	0	0	0	0	0	0	0	0	51	58	172	51	16	73	60	100	84	197	0	0	0	0	0	0	0	0	0
lcl|NC_006273.2_cds_YP_081544.1_93	0	0	0	0	0	0	0	0	0	0	0	0	0	0	0	0	0	0	0	0	0	0	0	0	0	0	0	0	0	0	330	504	1062	313	72	572	422	705	552	1202	0	0	0	0	0	0	0	0	0
lcl|NC_006273.2_cds_YP_081545.1_94	0	0	0	0	0	0	0	0	0	0	0	0	0	0	0	0	0	0	0	0	0	0	0	0	0	0	0	0	0	0	201	380	615	270	51	359	229	515	382	777	0	0	0	0	0	0	0	0	0
lcl|NC_006273.2_cds_YP_081546.1_95	0	0	0	0	0	0	0	0	0	0	0	0	0	0	0	0	0	0	0	0	0	0	0	0	0	0	0	0	0	0	56	69	139	56	3	55	57	139	49	148	0	0	0	0	0	0	0	0	0
lcl|NC_006273.2_cds_YP_081547.1_96	0	0	0	0	0	0	0	0	0	0	0	0	0	0	0	0	0	0	0	0	0	0	0	0	0	0	0	0	0	0	183	250	521	132	31	198	180	313	265	545	0	0	0	0	0	0	0	0	0
lcl|NC_006273.2_cds_YP_081548.1_97	0	0	0	0	0	0	0	0	0	0	0	0	0	0	0	0	0	0	0	0	0	0	0	0	0	0	0	0	0	0	324	463	1026	379	70	600	391	861	625	1418	0	0	0	0	0	0	0	0	0
lcl|NC_006273.2_cds_YP_081549.1_98	0	0	0	0	0	0	0	0	0	0	0	0	0	0	0	0	0	0	0	0	0	0	0	0	0	0	0	0	0	0	113	168	321	117	27	146	150	199	204	347	0	0	0	0	0	0	0	0	0
lcl|NC_006273.2_cds_YP_081550.1_99	0	0	0	0	0	0	0	0	0	0	0	0	0	0	0	0	0	0	0	0	0	0	0	0	0	0	0	0	0	0	315	514	814	327	61	360	355	528	495	879	0	0	0	0	0	0	0	0	0
lcl|NC_006273.2_cds_YP_081551.1_100	0	0	0	0	0	0	0	0	0	0	0	0	0	0	0	0	0	0	0	0	0	0	0	0	0	0	0	0	0	0	441	717	1163	436	82	556	453	979	743	1644	0	0	0	0	0	0	0	0	0
lcl|NC_006273.2_cds_YP_081552.1_101	0	0	0	0	0	0	0	0	0	0	0	0	0	0	0	0	0	0	0	0	0	0	0	0	0	0	0	0	0	0	85	136	251	101	13	114	110	228	139	293	0	0	0	0	0	0	0	0	0
lcl|NC_006273.2_cds_YP_081553.1_102	0	0	0	0	0	0	0	0	0	0	0	0	0	0	0	0	0	0	0	0	0	0	0	0	0	0	0	0	0	0	246	356	747	276	85	406	358	481	429	933	0	0	0	0	0	0	0	0	0
lcl|NC_006273.2_cds_YP_081554.1_103	0	0	0	0	0	0	0	0	0	0	0	0	0	0	0	0	0	0	0	0	0	0	0	0	0	0	0	0	0	0	104	150	262	97	7	162	93	193	176	387	0	0	0	0	0	0	0	0	0
lcl|NC_006273.2_cds_YP_081555.1_104	0	0	0	0	0	0	0	0	0	0	0	0	0	0	0	0	0	0	0	0	0	0	0	0	0	0	0	0	0	0	108	160	322	119	15	140	127	229	187	406	0	0	0	0	0	0	0	0	0
lcl|NC_006273.2_cds_YP_081556.1_105	0	0	0	0	0	0	0	0	0	0	0	0	0	0	0	0	0	0	0	0	0	0	0	0	0	0	0	0	0	0	123	264	413	124	24	218	148	255	224	420	0	0	0	0	0	0	0	0	0
lcl|NC_006273.2_cds_YP_081557.1_106	0	0	0	0	0	0	0	0	0	0	0	0	0	0	0	0	0	0	0	0	0	0	0	0	0	0	0	0	0	0	135	222	395	180	26	226	157	336	313	616	0	0	0	0	0	0	0	0	0
lcl|NC_006273.2_cds_YP_081558.1_107	0	0	0	0	0	0	0	0	0	0	0	0	0	0	0	0	0	0	0	0	0	0	0	0	0	0	0	0	0	0	136	275	462	149	38	165	123	336	215	512	0	0	0	0	0	0	0	0	0
lcl|NC_006273.2_cds_YP_081559.1_108	0	0	0	0	0	0	0	0	0	0	0	0	0	0	0	0	0	0	0	0	0	0	0	0	0	0	0	0	0	0	36	46	93	32	8	34	37	53	35	132	0	0	0	0	0	0	0	0	0
lcl|NC_006273.2_cds_YP_081560.1_109	0	0	0	0	0	0	0	0	0	0	0	0	0	0	0	0	0	0	0	0	0	0	0	0	0	0	0	0	0	0	57	113	151	65	15	91	89	136	123	205	0	0	0	0	0	0	0	0	0
lcl|NC_006273.2_cds_YP_081561.1_110	0	0	0	0	0	0	0	0	0	0	0	0	0	0	0	0	0	0	0	0	0	0	0	0	0	0	0	0	0	0	191	316	497	218	44	289	238	403	309	660	0	0	0	0	0	0	0	0	0
lcl|NC_006273.2_cds_YP_081562.1_111	0	0	0	0	0	0	0	0	0	0	0	0	0	0	0	0	0	0	0	0	0	0	0	0	0	0	0	0	0	0	177	377	522	134	40	205	182	301	285	529	0	0	0	0	0	0	0	0	0
lcl|NC_006273.2_cds_YP_081563.1_112	0	0	0	0	0	0	0	0	0	0	0	0	0	0	0	0	0	0	0	0	0	0	0	0	0	0	0	0	0	0	49	119	139	36	8	101	57	87	73	226	0	0	0	0	0	0	0	0	0
lcl|NC_006273.2_cds_YP_081565.1_113	0	0	0	0	0	0	0	0	0	0	0	0	0	0	0	0	0	0	0	0	0	0	0	0	0	0	0	0	0	0	115	187	313	68	6	163	101	148	140	358	0	0	0	0	0	0	0	0	0
lcl|NC_006273.2_cds_YP_081566.1_114	0	0	0	0	0	0	0	0	0	0	0	0	0	0	0	0	0	0	0	0	0	0	0	0	0	0	0	0	0	0	51	103	219	63	14	80	58	106	59	205	0	0	0	0	0	0	0	0	0
lcl|NC_006273.2_cds_YP_081567.1_115	0	0	0	0	0	0	0	0	0	0	0	0	0	0	0	0	0	0	0	0	0	0	0	0	0	0	0	0	0	0	123	150	311	99	16	119	110	221	191	384	0	0	0	0	0	0	0	0	0
lcl|NC_006273.2_cds_YP_081568.1_116	0	0	0	0	0	0	0	0	0	0	0	0	0	0	0	0	0	0	0	0	0	0	0	0	0	0	0	0	0	0	118	221	340	142	22	144	166	260	210	487	0	0	0	0	0	0	0	0	0
lcl|NC_006273.2_cds_YP_081569.1_117	0	0	0	0	0	0	0	0	0	0	0	0	0	0	0	0	0	0	0	0	0	0	0	0	0	0	0	0	0	0	58	83	106	48	4	61	49	79	49	94	0	0	0	0	0	0	0	0	0
lcl|NC_006273.2_cds_YP_081570.1_118	0	0	0	0	0	0	0	0	0	0	0	0	0	0	0	0	0	0	0	0	0	0	0	0	0	0	0	0	0	0	43	102	126	33	7	50	51	75	69	85	0	0	0	0	0	0	0	0	0
lcl|NC_006273.2_cds_YP_081572.1_120	0	0	0	0	0	0	0	0	0	0	0	0	0	0	0	0	0	0	0	0	0	0	0	0	0	0	0	0	0	0	52	100	174	51	7	71	44	91	51	123	0	0	0	0	0	0	0	0	0
lcl|NC_006273.2_cds_YP_081573.1_121	0	0	0	0	0	0	0	0	0	0	0	0	0	0	0	0	0	0	0	0	0	0	0	0	0	0	0	0	0	0	10	27	30	14	0	20	10	42	16	32	0	0	0	0	0	0	0	0	0
lcl|NC_006273.2_cds_YP_081574.1_122	0	0	0	0	0	0	0	0	0	0	0	0	0	0	0	0	0	0	0	0	0	0	0	0	0	0	0	0	0	0	104	189	351	80	15	93	94	170	113	352	0	0	0	0	0	0	0	0	0
lcl|NC_006273.2_cds_YP_081575.1_123	0	0	0	0	0	0	0	0	0	0	0	0	0	0	0	0	0	0	0	0	0	0	0	0	0	0	0	0	0	0	129	183	442	148	20	220	162	236	175	454	0	0	0	0	0	0	0	0	0
lcl|NC_006273.2_cds_YP_081576.1_124	0	0	0	0	0	0	0	0	0	0	0	0	0	0	0	0	0	0	0	0	0	0	0	0	0	0	0	0	0	0	61	109	193	67	14	121	91	171	122	237	0	0	0	0	0	0	0	0	0
lcl|NC_006273.2_cds_YP_081577.1_125	0	0	0	0	0	0	0	0	0	0	0	0	0	0	0	0	0	0	0	0	0	0	0	0	0	0	0	0	0	0	32	80	106	53	6	82	42	55	70	168	0	0	0	0	0	0	0	0	0
lcl|NC_006273.2_cds_YP_081578.1_126	0	0	0	0	0	0	0	0	0	0	0	0	0	0	0	0	0	0	0	0	0	0	0	0	0	0	0	0	0	0	59	120	214	68	14	158	102	160	106	268	0	0	0	0	0	0	0	0	0
lcl|NC_006273.2_cds_YP_081579.1_127	0	0	0	0	0	0	0	0	0	0	0	0	0	0	0	0	0	0	0	0	0	0	0	0	0	0	0	0	0	0	131	229	292	109	23	163	92	205	226	325	0	0	0	0	0	0	0	0	0
lcl|NC_006273.2_cds_YP_081580.1_128	0	0	0	0	0	0	0	0	0	0	0	0	0	0	0	0	0	0	0	0	0	0	0	0	0	0	0	0	0	0	90	187	290	123	23	166	105	214	213	477	0	0	0	0	0	0	0	0	0
lcl|NC_006273.2_cds_YP_081581.1_129	0	0	0	0	0	0	0	0	0	0	0	0	0	0	0	0	0	0	0	0	0	0	0	0	0	0	0	0	0	0	104	146	320	98	16	148	122	224	164	422	0	0	0	0	0	0	0	0	0
lcl|NC_006273.2_cds_YP_081582.1_130	0	0	0	0	0	0	0	0	0	0	0	0	0	0	0	0	0	0	0	0	0	0	0	0	0	0	0	0	0	0	25	53	106	34	11	45	30	63	47	117	0	0	0	0	0	0	0	0	0
lcl|NC_006273.2_cds_YP_081583.1_131	0	0	0	0	0	0	0	0	0	0	0	0	0	0	0	0	0	0	0	0	0	0	0	0	0	0	0	0	0	0	43	53	93	40	11	50	46	72	72	111	0	0	0	0	0	0	0	0	0
lcl|NC_006273.2_cds_YP_081584.1_132	0	0	0	0	0	0	0	0	0	0	0	0	0	0	0	0	0	0	0	0	0	0	0	0	0	0	0	0	0	0	31	66	105	33	5	42	37	60	59	88	0	0	0	0	0	0	0	0	0
lcl|NC_006273.2_cds_YP_081585.1_133	0	0	0	0	0	0	0	0	0	0	0	0	0	0	0	0	0	0	0	0	0	0	0	0	0	0	0	0	0	0	34	29	60	16	6	26	23	33	34	64	0	0	0	0	0	0	0	0	0
lcl|NC_006273.2_cds_YP_081586.1_134	0	0	0	0	0	0	0	0	0	0	0	0	0	0	0	0	0	0	0	0	0	0	0	0	0	0	0	0	0	0	240	325	633	198	41	349	257	425	324	790	0	0	0	0	0	0	0	0	0
lcl|NC_006273.2_cds_YP_004940331.1_135	0	0	0	0	0	0	0	0	0	0	0	0	0	0	0	0	0	0	0	0	0	0	0	0	0	0	0	0	0	0	52	55	85	45	11	62	36	49	55	113	0	0	0	0	0	0	0	0	0
lcl|NC_006273.2_cds_YP_081587.1_136	0	0	0	0	0	0	0	0	0	0	0	0	0	0	0	0	0	0	0	0	0	0	0	0	0	0	0	0	0	0	53	73	152	61	10	60	41	108	99	220	0	0	0	0	0	0	0	0	0
lcl|NC_006273.2_cds_YP_081589.1_138	0	0	0	0	0	0	0	0	0	0	0	0	0	0	0	0	0	0	0	0	0	0	0	0	0	0	0	0	0	0	28	21	68	18	3	29	23	44	17	40	0	0	0	0	0	0	0	0	0
lcl|NC_006273.2_cds_YP_081592.1_141	0	0	0	0	0	0	0	0	0	0	0	0	0	0	0	0	0	0	0	0	0	0	0	0	0	0	0	0	0	0	93	166	256	66	16	107	92	192	96	266	0	0	0	0	0	0	0	0	0
lcl|NC_006273.2_cds_YP_081593.1_142	0	0	0	0	0	0	0	0	0	0	0	0	0	0	0	0	0	0	0	0	0	0	0	0	0	0	0	0	0	0	61	139	310	73	19	188	88	183	136	334	0	0	0	0	0	0	0	0	0
lcl|NC_006273.2_cds_YP_081594.1_143	0	0	0	0	0	0	0	0	0	0	0	0	0	0	0	0	0	0	0	0	0	0	0	0	0	0	0	0	0	0	89	169	276	109	12	221	130	238	198	334	0	0	0	0	0	0	0	0	0
lcl|NC_006273.2_cds_YP_081595.1_144	0	0	0	0	0	0	0	0	0	0	0	0	0	0	0	0	0	0	0	0	0	0	0	0	0	0	0	0	0	0	57	174	202	112	7	113	80	175	119	245	0	0	0	0	0	0	0	0	0
lcl|NC_006273.2_cds_YP_081596.1_145	0	0	0	0	0	0	0	0	0	0	0	0	0	0	0	0	0	0	0	0	0	0	0	0	0	0	0	0	0	0	91	151	247	85	18	163	111	184	133	296	0	0	0	0	0	0	0	0	0
lcl|NC_006273.2_cds_YP_081597.1_146	0	0	0	0	0	0	0	0	0	0	0	0	0	0	0	0	0	0	0	0	0	0	0	0	0	0	0	0	0	0	100	185	306	95	19	152	117	193	239	407	0	0	0	0	0	0	0	0	0
lcl|NC_006273.2_cds_YP_081598.1_147	0	0	0	0	0	0	0	0	0	0	0	0	0	0	0	0	0	0	0	0	0	0	0	0	0	0	0	0	0	0	116	212	370	68	18	167	119	179	177	330	0	0	0	0	0	0	0	0	0
lcl|NC_006273.2_cds_YP_081599.1_148	0	0	0	0	0	0	0	0	0	0	0	0	0	0	0	0	0	0	0	0	0	0	0	0	0	0	0	0	0	0	120	249	372	118	33	243	156	217	251	531	0	0	0	0	0	0	0	0	0
lcl|NC_006273.2_cds_YP_081600.1_149	0	0	0	0	0	0	0	0	0	0	0	0	0	0	0	0	0	0	0	0	0	0	0	0	0	0	0	0	0	0	148	225	370	109	24	180	137	242	214	453	0	0	0	0	0	0	0	0	0
lcl|NC_006273.2_cds_YP_081601.1_150	0	0	0	0	0	0	0	0	0	0	0	0	0	0	0	0	0	0	0	0	0	0	0	0	0	0	0	0	0	0	130	231	438	143	15	186	179	226	234	471	0	0	0	0	0	0	0	0	0
lcl|NC_006273.2_cds_YP_081602.1_151	0	0	0	0	0	0	0	0	0	0	0	0	0	0	0	0	0	0	0	0	0	0	0	0	0	0	0	0	0	0	148	206	454	117	25	163	152	233	221	397	0	0	0	0	0	0	0	0	0
lcl|NC_006273.2_cds_YP_081603.1_152	0	0	0	0	0	0	0	0	0	0	0	0	0	0	0	0	0	0	0	0	0	0	0	0	0	0	0	0	0	0	112	186	410	121	20	172	171	258	151	407	0	0	0	0	0	0	0	0	0
lcl|NC_006273.2_cds_YP_081604.1_153	0	0	0	0	0	0	0	0	0	0	0	0	0	0	0	0	0	0	0	0	0	0	0	0	0	0	0	0	0	0	110	197	282	124	26	177	130	178	186	405	0	0	0	0	0	0	0	0	0
lcl|NC_006273.2_cds_YP_081605.1_154	0	0	0	0	0	0	0	0	0	0	0	0	0	0	0	0	0	0	0	0	0	0	0	0	0	0	0	0	0	0	147	234	372	133	16	191	94	265	228	390	0	0	0	0	0	0	0	0	0
lcl|NC_006273.2_cds_YP_081606.1_155	0	0	0	0	0	0	0	0	0	0	0	0	0	0	0	0	0	0	0	0	0	0	0	0	0	0	0	0	0	0	129	167	333	91	13	168	87	162	139	430	0	0	0	0	0	0	0	0	0
lcl|NC_006273.2_cds_YP_081607.1_156	0	0	0	0	0	0	0	0	0	0	0	0	0	0	0	0	0	0	0	0	0	0	0	0	0	0	0	0	0	0	259	464	802	301	45	351	235	450	436	858	0	0	0	0	0	0	0	0	0
lcl|NC_006273.2_cds_YP_081608.1_157	0	0	0	0	0	0	0	0	0	0	0	0	0	0	0	0	0	0	0	0	0	0	0	0	0	0	0	0	0	0	305	485	751	275	57	473	321	568	427	826	0	0	0	0	0	0	0	0	0
lcl|NC_006273.2_cds_YP_081609.1_158	0	0	0	0	0	0	0	0	0	0	0	0	0	0	0	0	0	0	0	0	0	0	0	0	0	0	0	0	0	0	214	380	640	235	48	374	258	438	371	673	0	0	0	0	0	0	0	0	0
lcl|NC_006273.2_cds_YP_081610.1_159	0	0	0	0	0	0	0	0	0	0	0	0	0	0	0	0	0	0	0	0	0	0	0	0	0	0	0	0	0	0	290	420	744	242	43	319	318	543	344	793	0	0	0	0	0	0	0	0	0
lcl|NC_006273.2_cds_YP_081611.1_160	0	0	0	0	0	0	0	0	0	0	0	0	0	0	0	0	0	0	0	0	0	0	0	0	0	0	0	0	0	0	128	184	345	84	16	131	128	210	179	253	0	0	0	0	0	0	0	0	0
lcl|NC_006273.2_cds_YP_081612.1_161	0	0	0	0	0	0	0	0	0	0	0	0	0	0	0	0	0	0	0	0	0	0	0	0	0	0	0	0	0	0	173	264	486	134	23	192	143	222	271	441	0	0	0	0	0	0	0	0	0
lcl|NC_006273.2_cds_YP_081613.1_162	0	0	0	0	0	0	0	0	0	0	0	0	0	0	0	0	0	0	0	0	0	0	0	0	0	0	0	0	0	0	196	281	600	145	24	245	175	328	246	439	0	0	0	0	0	0	0	0	0
lcl|NC_006273.2_cds_YP_081614.1_163	0	0	0	0	0	0	0	0	0	0	0	0	0	0	0	0	0	0	0	0	0	0	0	0	0	0	0	0	0	0	122	244	352	133	19	222	140	243	221	418	0	0	0	0	0	0	0	0	0
lcl|NC_006273.2_cds_YP_081615.1_164	0	0	0	0	0	0	0	0	0	0	0	0	0	0	0	0	0	0	0	0	0	0	0	0	0	0	0	0	0	0	66	128	201	70	10	101	86	145	120	245	0	0	0	0	0	0	0	0	0
lcl|NC_006273.2_cds_YP_081616.1_165	0	0	0	0	0	0	0	0	0	0	0	0	0	0	0	0	0	0	0	0	0	0	0	0	0	0	0	0	0	0	49	151	231	70	22	111	104	181	106	267	0	0	0	0	0	0	0	0	0
lcl|NC_006273.2_cds_YP_004940332.1_166	0	0	0	0	0	0	0	0	0	0	0	0	0	0	0	0	0	0	0	0	0	0	0	0	0	0	0	0	0	0	16	61	82	33	2	55	38	45	33	121	0	0	0	0	0	0	0	0	0
lcl|NC_006273.2_cds_YP_081617.1_167	0	0	0	0	0	0	0	0	0	0	0	0	0	0	0	0	0	0	0	0	0	0	0	0	0	0	0	0	0	0	60	111	171	77	12	105	71	160	140	281	0	0	0	0	0	0	0	0	0
lcl|NC_006273.2_cds_YP_081618.1_168	0	0	0	0	0	0	0	0	0	0	0	0	0	0	0	0	0	0	0	0	0	0	0	0	0	0	0	0	0	0	29	44	72	18	2	32	21	42	44	76	0	0	0	0	0	0	0	0	0
lcl|NC_006273.2_cds_YP_081619.1_169	0	0	0	0	0	0	0	0	0	0	0	0	0	0	0	0	0	0	0	0	0	0	0	0	0	0	0	0	0	0	116	183	427	124	17	140	113	227	219	434	0	0	0	0	0	0	0	0	0

## Sheet: 7. DE genes donor vs. pouchitis
Sheet 7. Differentialy expressed genes between donor and pouchitis
IGC	rab.win.Disease	rab.win.Donor	log2FC	FDR	eggNOG	function	category	KEGG gene	KO	CARD	butyrate	phylum	genus	species
MH0272_GL0059292	1.2669	6.54133	5.98901	0.0473884	0P6BN	Involved in the biosynthesis of D-alanyl-lipoteichoic acid (LTA). Catalyzes an ATP-dependent two-step reaction where it forms a high energy D-alanyl AMP intermediate and transfers the alanyl residues from AMP to Dcp (By similarity)	H	rto:RTO_11540	K04784			Firmicutes	Blautia
MH0382_GL0126302	-1.32624	6.33964	7.49331	0.0477835	0ENZX	Helicase	L
V1.FI26_GL0257802	-0.50162	5.97636	6.3947	0.0499072	0ENZX	Helicase	L
MH0012_GL0076599	-1.4928	7.81631	8.9412	0.0473884	099I9	Gliding motility-related protein	S					Bacteroidetes	Parabacteroides	Parabacteroides distasonis
T2D-34A_GL0014848	1.46029	5.3323	4.08909	0.0475212	0ENZX	Helicase	L	Amino Acid Metabolism	K00599			Firmicutes	Ruminococcus
MH0014_GL0113014	-1.40413	10.3734	11.6385	0.0473884	09CU2	DEAD DEAH box helicase	L	Poorly Characterized	K06877			Bacteroidetes	Alistipes
367928.BAD_1311	-1.29039	6.09291	7.77556	0.0473884	07S8N	fibronectin type III domain protein	S					Actinobacteria	Bifidobacterium	Bifidobacterium adolescentis
MH0020_GL0037670	-1.31532	10.6831	11.4131	0.0473884	COG2373	alpha-2-macroglobulin domain protein	S	Poorly Characterized	K06894			Bacteroidetes	Bacteroides
O2.UC4-1_GL0142712	-0.329251	5.51411	5.87603	0.0494301	0F0HD	repeat domain protein	S					Firmicutes	Eubacterium
MH0191_GL0131063	-1.23269	5.10798	6.45186	0.0476526	COG1523	Glycogen debranching enzyme	G	bad:BAD_0708	K01200			Actinobacteria	Bifidobacterium	Bifidobacterium adolescentis
O2.UC32-1_GL0141013	-0.130522	5.66203	5.62999	0.048183	05CWX	Alpha-1,2-mannosidase	G					Firmicutes	Eubacterium
MH0429_GL0140670	-0.36462	4.75334	5.6584	0.0499752	0ERMK		S					Firmicutes
MH0131_GL0171817	-1.48106	7.86509	9.00388	0.0473884	07RG8	helicase	L	bad:BAD_1008	K03724			Actinobacteria	Bifidobacterium	Bifidobacterium adolescentis
T2D-198A_GL0045571	-1.30824	7.55547	8.63299	0.0475197	00FNY	CoA-substrate-specific enzyme activase	I	Xenobiotics Biodegradation and Metabolism	K04114			Actinobacteria	Bifidobacterium	Bifidobacterium adolescentis
367928.BAD_1214	-1.42012	5.36682	8.01594	0.0486405	00FNY	CoA-substrate-specific enzyme activase	I	Xenobiotics Biodegradation and Metabolism	K04114			Actinobacteria	Bifidobacterium	Bifidobacterium adolescentis
665943.HMPREF1023_02476	-0.259381	5.87595	6.05355	0.0477859	00FNY	CoA-substrate-specific enzyme activase	I	Xenobiotics Biodegradation and Metabolism	K04114			Actinobacteria	Eggerthella	Eggerthella lenta
435591.BDI_2669	-1.39736	8.957	9.53224	0.0480556	0Z0C5	Family of function (DUF490)	S					Bacteroidetes	Parabacteroides	Parabacteroides distasonis
MH0001_GL0015235	-0.561755	8.1547	9.07918	0.0473884	0NDJ7	Glutamate synthase	E	ere:EUBREC_2274	K00284			Firmicutes
MH0188_GL0086490	-0.47021	4.32386	4.78373	0.048375	0NDJ7	Glutamate synthase	E	rho:RHOM_09650	K00284			Firmicutes	Blautia
MH0002_GL0011312	-1.20224	7.40266	8.82611	0.0473884	05DE5	Required for replicative DNA synthesis. This DNA polymerase also exhibits 3' to 5' exonuclease activity (By similarity)	L	ere:EUBREC_1764	K03763
479437.Elen_0715	-0.186986	6.94327	7.02231	0.0473884	05D27	DNA-dependent RNA polymerase catalyzes the transcription of DNA into RNA using the four ribonucleoside triphosphates as substrates (By similarity)	K	ele:Elen_0715	K03046			Actinobacteria	Eggerthella	Eggerthella lenta
MH0363_GL0150021	-1.04954	8.38217	9.53677	0.0473884	05D27	DNA-dependent RNA polymerase catalyzes the transcription of DNA into RNA using the four ribonucleoside triphosphates as substrates (By similarity)	K	pdi:BDI_2263	K03046			Bacteroidetes	Bacteroides
MH0140_GL0038282	-0.806887	6.74016	7.77908	0.0476559	05D27	DNA-dependent RNA polymerase catalyzes the transcription of DNA into RNA using the four ribonucleoside triphosphates as substrates (By similarity)	K	afd:Alfi_2051	K03046
MH0020_GL0020061	-0.825859	10.2737	11.1527	0.0473884	05D27	DNA-dependent RNA polymerase catalyzes the transcription of DNA into RNA using the four ribonucleoside triphosphates as substrates (By similarity)	K	pdi:BDI_2263	K03046			Bacteroidetes	Parabacteroides	Parabacteroides distasonis
MH0001_GL0006087	-1.18563	7.20999	8.74843	0.0473884	05CIZ	coA-substrate-specific enzyme activase	I	Xenobiotics Biodegradation and Metabolism	K04114
MH0012_GL0207127	-0.97299	8.70127	9.38796	0.0473884	05D27	DNA-dependent RNA polymerase catalyzes the transcription of DNA into RNA using the four ribonucleoside triphosphates as substrates (By similarity)	K	afd:Alfi_2051	K03046			Bacteroidetes	Alistipes
MH0012_GL0066831	-0.993297	9.00592	9.38942	0.0473884	COG0058	Phosphorylase is an important allosteric enzyme in carbohydrate metabolism. Enzymes from different sources differ in their regulatory mechanisms and in their natural substrates. However, all known phosphorylases share catalytic and structural properties (By similarity)	G	afd:Alfi_1237	K16153			Bacteroidetes	Alistipes
675950834-stool1_revised_C811301_1_gene36881	1.40395	5.51165	4.09587	0.0473884	COG4932	domain protein	M					Firmicutes	Ruminococcus
V1.CD19-0_GL0036813	-1.43565	6.62344	7.42196	0.048316	055DY	Peptidase, M56 family	S					Bacteroidetes	Alistipes
MH0131_GL0168298	-1.31612	5.12222	7.10492	0.0475214	COG0210	helicase	L	Metabolism	K01529			Actinobacteria	Bifidobacterium	Bifidobacterium adolescentis
MH0153_GL0072472	-1.29829	8.1276	9.74512	0.0473884	COG0253	Catalyzes the stereoinversion of LL-2,6- diaminoheptanedioate (L,L-DAP) to meso-diaminoheptanedioate (meso- DAP), a precursor of L-lysine and an essential component of the bacterial peptidoglycan (By similarity)	E	ova:OBV_45790	K01955
159207311-stool1_revised_C1151842_1_gene165376	2.37893	8.43536	5.85809	0.0473884	05BZU	Histidine kinase	T	Metabolism	K00936			Bacteroidetes	Bacteroides	Bacteroides uniformis
MH0161_GL0104828	-0.58449	9.26797	9.57574	0.0473884	05D27	DNA-dependent RNA polymerase catalyzes the transcription of DNA into RNA using the four ribonucleoside triphosphates as substrates (By similarity)	K	bad:BAD_1318	K03046			Actinobacteria	Bifidobacterium	Bifidobacterium adolescentis
MH0458_GL0165138	-1.18168	7.98012	8.96071	0.0477885	08C04	Serine Threonine protein kinase	C	Enzyme Families	K00908			Bacteroidetes	Bacteroides
O2.UC13-1_GL0011684	1.42318	10.8215	9.20982	0.0473884	COG0085	DNA-dependent RNA polymerase catalyzes the transcription of DNA into RNA using the four ribonucleoside triphosphates as substrates (By similarity)	K	ere:EUBREC_0378	K03043			Firmicutes
MH0086_GL0026937	1.38419	8.777	7.25695	0.0473884	COG0841	acriflavin resistance protein	P	Cellular Processes and Signaling	K03296			Firmicutes
DOM013_GL0030820	1.3327	8.35783	6.56348	0.0477832	COG0841	acriflavin resistance protein	P	Cellular Processes and Signaling	K03296			Firmicutes
O2.UC54-0_GL0063438	-1.3076	7.59201	8.63655	0.0476581	099QT	DNA polymerase III alpha subunit	L	afd:Alfi_3144	K02337			Bacteroidetes	Alistipes
NOF005_GL0088879	1.28023	10.7359	8.7552	0.0473884	COG0085	DNA-dependent RNA polymerase catalyzes the transcription of DNA into RNA using the four ribonucleoside triphosphates as substrates (By similarity)	K	pdi:BDI_2264	K03043			Bacteroidetes	Parabacteroides	Parabacteroides sp. CT06
V1.FI11_GL0133218	-1.48794	8.54862	9.37947	0.0473884	COG0058	Phosphorylase is an important allosteric enzyme in carbohydrate metabolism. Enzymes from different sources differ in their regulatory mechanisms and in their natural substrates. However, all known phosphorylases share catalytic and structural properties (By similarity)	G	afd:Alfi_1237	K16153			Bacteroidetes	Alistipes
MH0342_GL0026377	-0.0214515	6.37129	6.89073	0.0479233	0ES2E	Cell surface protein	M	Poorly Characterized	K06882			Firmicutes	Roseburia	Roseburia intestinalis
MH0002_GL0009028	2.01761	10.6269	9.09896	0.0473884	05D27	DNA-dependent RNA polymerase catalyzes the transcription of DNA into RNA using the four ribonucleoside triphosphates as substrates (By similarity)	K	ere:EUBREC_0379	K03046			Firmicutes
T2D-103A_GL0087421	-1.66331	8.24137	10.3177	0.0473884	COG0085	DNA-dependent RNA polymerase catalyzes the transcription of DNA into RNA using the four ribonucleoside triphosphates as substrates (By similarity)	K	afd:Alfi_2050	K03043			Bacteroidetes	Alistipes
T2D-31A_GL0106502	-1.31021	5.94278	7.15138	0.0473884	00BXV	Diguanylate cyclase phosphodiesterase	T	Metabolism	K00936			Actinobacteria	Eggerthella	Eggerthella lenta
MH0002_GL0045257	-1.41672	7.70341	9.71405	0.0473884	COG0841	acriflavin resistance protein	P	Cellular Processes and Signaling	K03296
V1.CD24-0_GL0125813	-1.34971	7.27706	7.86743	0.0495737	COG1002	Type II restriction enzyme, methylase	V	Genetic Information Processing	K00571			Bacteroidetes	Bacteroides	Bacteroides uniformis
O2.UC36-0_GL0151883	1.2709	6.27636	5.33717	0.0473884	05FFF	abc transporter permease protein	V	rob:CK5_20360	K02004			Firmicutes	Blautia
O2.UC32-1_GL0174563	-1.07272	5.90353	6.99824	0.0478524	05D27	DNA-dependent RNA polymerase catalyzes the transcription of DNA into RNA using the four ribonucleoside triphosphates as substrates (By similarity)	K	ere:EUBREC_0379	K03046			Firmicutes	Eubacterium
367928.BAD_0963	-1.15402	5.08789	6.56678	0.0475207	COG0553	helicase	L	Cellular Processes and Signaling	K08282			Actinobacteria	Bifidobacterium	Bifidobacterium adolescentis
V1.UC13-0_GL0054961	1.48641	6.19562	5.34628	0.0473884	0ENRP	Phosphoribosylglycinamide synthetase	F	rob:CK5_21050	K01952			Firmicutes	Blautia
MH0371_GL0049084	0.353125	9.20145	9.01419	0.0473884	COG0085	DNA-dependent RNA polymerase catalyzes the transcription of DNA into RNA using the four ribonucleoside triphosphates as substrates (By similarity)	K	eha:Ethha_1069	K03043
V1.UC34-0_GL0074693	-1.38509	7.88232	9.31923	0.0473884	COG0046	phosphoribosylformylglycinamidine synthase	F	ere:EUBREC_1518	K01952
V1.FI08_GL0007319	-1.167	6.3223	7.36707	0.0475202	COG0046	phosphoribosylformylglycinamidine synthase	F	ere:EUBREC_1518	K01952			Firmicutes
MH0153_GL0111961	0.251541	10.2745	10.2487	0.0473884	05D27	DNA-dependent RNA polymerase catalyzes the transcription of DNA into RNA using the four ribonucleoside triphosphates as substrates (By similarity)	K	rbr:RBR_03810	K03046
O2.UC28-2_GL0110497	-1.36669	9.09925	10.6826	0.0473884	0ENRP	Phosphoribosylglycinamide synthetase	F	rbr:RBR_03500	K01952
O2.UC32-1_GL0175152	-1.19185	4.84719	7.10209	0.0487275	0ENRP	Phosphoribosylglycinamide synthetase	F	eel:EUBELI_00567	K01952			Firmicutes
MH0377_GL0154789	2.90428	8.65658	5.58889	0.0488457	05D27	DNA-dependent RNA polymerase catalyzes the transcription of DNA into RNA using the four ribonucleoside triphosphates as substrates (By similarity)	K	rob:CK5_14720	K03046			Firmicutes	Blautia
479437.Elen_0262	-0.0340792	5.18969	5.51415	0.0479804	COG0046	phosphoribosylformylglycinamidine synthase	F	ele:Elen_0262	K01952			Actinobacteria	Eggerthella	Eggerthella lenta
MH0054_GL0051429	-1.47585	7.11531	8.22214	0.0481163	COG0046	phosphoribosylformylglycinamidine synthase	F	bxy:BXY_47110	K01952			Bacteroidetes	Bacteroides	Bacteroides ovatus
MH0161_GL0079932	1.40174	5.60235	4.53483	0.0487099	0EPNQ	The heterodimer acts as both an ATP-dependent DNA helicase and an ATP-dependent, dual-direction single-stranded exonuclease. Recognizes the chi site generating a DNA molecule suitable for the initiation of homologous recombination. The AddA nuclease domain is required for chi fragment generation	L	rob:CK5_20280	K16898			Firmicutes	Blautia
MH0020_GL0030179	-1.16016	7.45882	8.19316	0.0482445	COG0646	homocysteine S-methyltransferase activity	E	pdi:BDI_0415	K00548			Bacteroidetes	Parabacteroides	Parabacteroides distasonis
MH0020_GL0031398	-0.811703	8.54372	9.05676	0.0473884	COG0046	phosphoribosylformylglycinamidine synthase	F	pdi:BDI_2525	K01952			Bacteroidetes	Parabacteroides	Parabacteroides distasonis
MH0374_GL0091318	-1.45772	6.12581	8.11192	0.0488479	0ZINF	PbH1	S
MH0262_GL0058766	1.44024	5.7029	4.19958	0.0482468	10QUF		S					Firmicutes	Roseburia	Roseburia intestinalis
160319967-stool1_revised_scaffold12670_1_gene53616	0.158845	6.92105	7.08537	0.0473884	05C0B	DNA polymerase III (alpha subunit)	L	ere:EUBREC_1057	K02337
NLM029_GL0004995	-1.44581	6.43937	7.76147	0.0496375	05FGY	TonB-dependent receptor Plug	P	Cellular Processes and Signaling	K02014			Bacteroidetes	Bacteroides	Bacteroides ovatus
367928.BAD_0287	-0.973241	8.79049	9.79654	0.0473884	00FJT	superfamily I DNA and RNA helicase	L					Actinobacteria	Bifidobacterium	Bifidobacterium adolescentis
MH0020_GL0070766	-0.658033	8.7579	9.13834	0.0484532	05D6I	beta-mannosidase EC 3.2.1.25	G	Glycan Biosynthesis and Metabolism	K01192			Bacteroidetes	Parabacteroides	Parabacteroides distasonis
V1.CD3-0-PN_GL0107806	-1.42046	7.37285	7.87209	0.0483173	05D95	Oxidoreductase required for the transfer of electrons from pyruvate to flavodoxin (By similarity)	C	dvu:DVU3025	K03737			Proteobacteria	Bilophila
MH0131_GL0004822	-1.25145	6.29134	8.23927	0.0476569	00BNM	DNA polymerase III subunit alpha	L	bad:BAD_1130	K02337			Actinobacteria	Bifidobacterium	Bifidobacterium adolescentis
MH0001_GL0006100	-1.5108	7.32002	9.20018	0.0473884	0NDNP	Required for chromosome condensation and partitioning (By similarity)	D	rho:RHOM_09830	K03529
SZEY-35A_GL0086582	1.51886	8.38626	7.27537	0.0473884	0NDB2	Oxidoreductase required for the transfer of electrons from pyruvate to flavodoxin (By similarity)	C	rus:RBI_I02058	K03737
158479027-stool1_revised_scaffold29371_1_gene70290	-1.42223	7.99779	8.98471	0.0473884	0NDB2	Oxidoreductase required for the transfer of electrons from pyruvate to flavodoxin (By similarity)	C	eha:Ethha_2733	K03737
MH0028_GL0065312	-1.24329	7.67973	8.32125	0.0473884	05D95	Oxidoreductase required for the transfer of electrons from pyruvate to flavodoxin (By similarity)	C	afd:Alfi_0159	K03737			Bacteroidetes	Alistipes
479437.Elen_2143	-0.596878	5.61092	6.41386	0.0492494	05D95	Oxidoreductase required for the transfer of electrons from pyruvate to flavodoxin (By similarity)	C	ele:Elen_2143	K03737			Actinobacteria	Eggerthella	Eggerthella lenta
MH0288_GL0038101	-0.805227	5.63569	6.72486	0.0496988	05C0B	DNA polymerase III (alpha subunit)	L	ere:EUBREC_1057	K02337
479437.Elen_0714	0.52094	6.5533	6.68307	0.0473884	00C46	DNA-dependent RNA polymerase catalyzes the transcription of DNA into RNA using the four ribonucleoside triphosphates as substrates (By similarity)	K	ele:Elen_0714	K03043	gb|BAD59497.1|ARO:3000501|Nocardia rifampin resistant beta-subunit of RNA polymerase (rpoB2) [Nocardia farcinica IFM 10152]		Actinobacteria	Eggerthella	Eggerthella lenta
MH0089_GL0076106	-1.10343	8.14079	9.45189	0.0473884	COG1197	transcriptioN-repair coupling factor	L	ere:EUBREC_0458	K03723
NLM029_GL0066272	-1.35993	7.16867	8.99973	0.0473884	08IYH	Dna topoisomerase	L	rho:RHOM_08580	K03169
MH0162_GL0102405	-1.27568	8.43117	9.87911	0.0473884	055VP	Domain of Function (DUF1080)	S					Bacteroidetes	Parabacteroides	Parabacteroides distasonis
MH0153_GL0044095	-1.13432	10.1909	11.5832	0.0473884	0NDB2	Oxidoreductase required for the transfer of electrons from pyruvate to flavodoxin (By similarity)	C	eha:Ethha_2733	K03737
MH0001_GL0015313	3.8418	9.75604	7.06019	0.0473884	0NDB2	Oxidoreductase required for the transfer of electrons from pyruvate to flavodoxin (By similarity)	C	cls:CXIVA_21000	K03737
MH0239_GL0084186	3.23576	9.63533	6.70807	0.0473884	0NDB2	Oxidoreductase required for the transfer of electrons from pyruvate to flavodoxin (By similarity)	C	fpr:FP2_19990	K03737			Firmicutes	Faecalibacterium
MH0054_GL0053143	-1.10372	7.54586	7.91386	0.0493114	055EB	amino acids such as valine, to avoid such errors it has two additional distinct tRNA(Ile)-dependent editing activities. One activity is designated as 'pretransfer' editing and involves the hydrolysis of activated Val-AMP. The other activity is designated 'posttransfer' editing and involves deacylation of mischarged Val-tRNA(Ile) (By similarity)	J	bth:BT_0806	K01870			Bacteroidetes	Bacteroides
MH0068_GL0048979	-1.22418	6.43962	7.27977	0.0492391	05C27	TonB-dependent Receptor Plug	P	Poorly Characterized	K07114			Bacteroidetes	Parabacteroides	Parabacteroides distasonis
O2.UC17-1_GL0010607	-1.58494	9.61034	10.6876	0.0473884	055EB	amino acids such as valine, to avoid such errors it has two additional distinct tRNA(Ile)-dependent editing activities. One activity is designated as 'pretransfer' editing and involves the hydrolysis of activated Val-AMP. The other activity is designated 'posttransfer' editing and involves deacylation of mischarged Val-tRNA(Ile) (By similarity)	J	pdi:BDI_0448	K01870			Bacteroidetes	Parabacteroides	Parabacteroides sp. CT06
V1.CD36-0_GL0075846	-1.39312	6.12743	7.76857	0.0477891	014ZK	Cna protein B-type domain	M
MH0309_GL0087283	-0.284918	6.44794	6.3951	0.0499158	055EB	amino acids such as valine, to avoid such errors it has two additional distinct tRNA(Ile)-dependent editing activities. One activity is designated as 'pretransfer' editing and involves the hydrolysis of activated Val-AMP. The other activity is designated 'posttransfer' editing and involves deacylation of mischarged Val-tRNA(Ile) (By similarity)	J	pdi:BDI_0448	K01870			Bacteroidetes	Parabacteroides	Parabacteroides distasonis
O2.UC17-1_GL0034996	-0.827383	7.8822	8.50937	0.0475202	055YW	Peptidase family C25	S					Bacteroidetes	Parabacteroides	Parabacteroides sp. CT06
V1.CD52-0_GL0034091	-1.37396	7.07332	8.26819	0.0479163	0YHNR		S					Bacteroidetes	Parabacteroides	Parabacteroides distasonis
MH0211_GL0059987	-1.44231	6.07488	8.24755	0.0475219	09BXX	TonB-dependent Receptor Plug	P	Poorly Characterized	K07114			Bacteroidetes	Bacteroides	Bacteroides ovatus
MH0020_GL0020261	-0.714547	8.11447	8.87628	0.0473884	COG0653	Part of the Sec protein translocase complex. Interacts with the SecYEG preprotein conducting channel. Has a central role in coupling the hydrolysis of ATP to the transfer of proteins into and across the cell membrane, serving	U	pdi:BDI_0484	K03070			Bacteroidetes	Parabacteroides	Parabacteroides distasonis
MH0188_GL0088914	-1.50802	6.36706	8.43369	0.0473884	00BPB	Carbamoyl-phosphate synthetase ammonia chain	F	bad:BAD_0536	K01955			Actinobacteria	Bifidobacterium	Bifidobacterium adolescentis
MH0188_GL0039369	-1.35581	7.16649	8.44831	0.0483183	00MNV		S					Actinobacteria	Bifidobacterium	Bifidobacterium adolescentis
428127.EUBDOL_00392	1.80349	5.45362	4.11574	0.0473884	0XQPN	DNA repair protein	S	Replication and Repair	K02316			Firmicutes
MH0155_GL0043233	-0.879683	7.65949	8.43096	0.0485815	COG0653	Part of the Sec protein translocase complex. Interacts with the SecYEG preprotein conducting channel. Has a central role in coupling the hydrolysis of ATP to the transfer of proteins into and across the cell membrane, serving	U	pdi:BDI_0484	K03070			Bacteroidetes	Parabacteroides	Parabacteroides distasonis
435591.BDI_2309	-0.497775	8.5366	8.3272	0.0477878	05C2A	tonB-dependent receptor plug	S	Cellular Processes and Signaling	K02014			Bacteroidetes	Parabacteroides	Parabacteroides distasonis
V1.FI10_GL0058008	-1.54755	5.54218	7.39038	0.0483191	0NDB2	Oxidoreductase required for the transfer of electrons from pyruvate to flavodoxin (By similarity)	C	ova:OBV_45490	K03737			Firmicutes	Pseudoflavonifractor
MH0006_GL0006764	-1.37159	9.19736	10.1071	0.0473884	09T16	transcriptioN-repair coupling factor	L	afd:Alfi_2381	K03723			Bacteroidetes	Alistipes
MH0188_GL0104504	1.32392	5.701	4.92135	0.0475188	0NDBR	The heterodimer acts as both an ATP-dependent DNA helicase and an ATP-dependent, dual-direction single-stranded exonuclease. Recognizes the chi site generating a DNA molecule suitable for the initiation of homologous recombination	L	rob:CK5_20270	K16899			Firmicutes	Blautia
159369152-stool2_revised_scaffold11275_1_gene20059	-0.792735	7.63259	8.2133	0.0488519	05C27	TonB-dependent Receptor Plug	P	Poorly Characterized	K07114			Bacteroidetes	Bacteroides	Bacteroides uniformis
469592.HMPREF0104_03148	-1.01309	8.58914	10.1191	0.0473884	0YHNR		S					Bacteroidetes	Parabacteroides	Parabacteroides distasonis
N031A_GL0036429	-1.3016	8.01091	8.67912	0.0489736	0XQ8P	Outer membrane assembly protein	M	Cellular Processes and Signaling	K07289			Bacteroidetes	Parabacteroides	Parabacteroides distasonis
SZEY-66A_GL0059918	-1.36803	7.12715	8.37333	0.0473884	0NDYM	Helicase	L	rix:RO1_06010	K03657
MH0068_GL0039881	-1.33293	6.30675	8.08024	0.0495131	05C27	TonB-dependent Receptor Plug	P	Poorly Characterized	K07114			Bacteroidetes	Parabacteroides	Parabacteroides distasonis
MH0012_GL0064483	-1.47378	7.79792	9.07894	0.0473884	05C2A	tonB-dependent receptor plug	S	Cellular Processes and Signaling	K02014			Bacteroidetes	Parabacteroides	Parabacteroides sp. CT06
V1.CD36-0_GL0132686	-1.30164	6.74081	7.5971	0.0475212	COG0514	atp-dependent dna helicase	L	cgo:Corgl_0609	K07462			Actinobacteria	Collinsella	Collinsella aerofaciens
479437.Elen_0399	-0.446757	5.90717	6.22424	0.0473884	COG1136	(ABC) transporter	V	Membrane Transport	K02003			Actinobacteria	Eggerthella	Eggerthella lenta
MH0006_GL0133909	-0.891389	9.06587	9.41012	0.0473884	0XQTX	Chromosome 14 open reading frame 101	S					Bacteroidetes	Bacteroides
V1.CD36-0_GL0090305	-1.06567	7.48623	8.04864	0.0475223	COG1136	(ABC) transporter	V	Membrane Transport	K02003			Actinobacteria	Collinsella
DOM001_GL0040324	-1.34024	6.64008	7.9539	0.0475197	058B0	Outer membrane protein probably involved in nutrient binding	P	Poorly Characterized	K07114			Bacteroidetes	Parabacteroides	Parabacteroides distasonis
MH0131_GL0023266	-1.33217	8.35829	9.41015	0.0473884	00CGU	UPF0182 protein	S	bad:BAD_0641	K09118			Actinobacteria	Bifidobacterium	Bifidobacterium adolescentis
BGI-27A_GL0077724	-1.2062	7.39045	7.92699	0.0475204	05C27	TonB-dependent Receptor Plug	P	Poorly Characterized	K07114			Bacteroidetes	Bacteroides	Bacteroides xylanisolvens
479437.Elen_3110	-1.33083	6.45244	7.62195	0.0473884	00I93		S					Actinobacteria	Eggerthella	Eggerthella lenta
O2.UC7-1_GL0045196	-1.45969	6.47056	8.03735	0.0485126	05C27	TonB-dependent Receptor Plug	P	Poorly Characterized	K07114			Bacteroidetes	Parabacteroides	Parabacteroides distasonis
159207311-stool2_revised_scaffold27937_2_gene147442	-0.118563	6.87414	7.51822	0.0473884	05C27	TonB-dependent Receptor Plug	P	Poorly Characterized	K07114			Bacteroidetes	Parabacteroides	Parabacteroides distasonis
MH0110_GL0060097	-1.39085	5.82126	7.13371	0.0491754	0XQTX	Chromosome 14 open reading frame 101	S					Bacteroidetes	Alistipes
MH0292_GL0022866	-0.917116	8.67333	9.08311	0.0473884	055Y0	Carbamoyl-phosphate synthase, large subunit	G	pdi:BDI_3425	K01955			Bacteroidetes	Parabacteroides	Parabacteroides distasonis
MH0330_GL0206207	-1.7178	6.07711	7.35601	0.0499037	COG0383	alpha-mannosidase	G	bad:BAD_1238	K01191			Actinobacteria	Bifidobacterium	Bifidobacterium adolescentis
MH0020_GL0024951	-1.49779	6.44923	7.85861	0.0497648	COG0841	acriflavin resistance protein	P	pdi:BDI_0382	K03296			Bacteroidetes	Parabacteroides	Parabacteroides distasonis
O2.UC41-2_GL0051775	-1.49664	7.59432	8.74135	0.0473884	06UA3		S					Bacteroidetes	Bacteroides	Bacteroides ovatus
MH0002_GL0076162	-1.41672	6.64955	8.65786	0.0473884	COG0458	carbamoyl-phosphate synthetase ammonia chain	F	rix:RO1_16520	K01955			Firmicutes
V1.CD19-0_GL0177345	-1.44721	7.05787	9.34836	0.0473884	057V9		S					Bacteroidetes	Bacteroides	Bacteroides uniformis
MH0153_GL0020700	-1.48742	8.10456	9.45125	0.0473884	055R4	carbamoylphosphate synthase, large subunit	E	ash:AL1_30890	K01955
MH0001_GL0017389	-1.43924	6.19706	7.47415	0.0481133	0EPWC	amino acids such as valine, to avoid such errors it has two additional distinct tRNA(Ile)-dependent editing activities. One activity is designated as 'pretransfer' editing and involves the hydrolysis of activated Val-AMP. The other activity is designated 'posttransfer' editing and involves deacylation of mischarged Val-tRNA(Ile) (By similarity)	J	ere:EUBREC_1053	K01870
MH0014_GL0114438	-0.654238	8.05776	8.69472	0.0473884	0EPWC	amino acids such as valine, to avoid such errors it has two additional distinct tRNA(Ile)-dependent editing activities. One activity is designated as 'pretransfer' editing and involves the hydrolysis of activated Val-AMP. The other activity is designated 'posttransfer' editing and involves deacylation of mischarged Val-tRNA(Ile) (By similarity)	J	ere:EUBREC_1053	K01870
MH0122_GL0037388	-1.32406	6.86855	8.63504	0.0473884	0EPWC	amino acids such as valine, to avoid such errors it has two additional distinct tRNA(Ile)-dependent editing activities. One activity is designated as 'pretransfer' editing and involves the hydrolysis of activated Val-AMP. The other activity is designated 'posttransfer' editing and involves deacylation of mischarged Val-tRNA(Ile) (By similarity)	J	ere:EUBREC_1053	K01870			Firmicutes
MH0152_GL0035981	-1.26005	6.82047	8.41629	0.0473884	0NDYM	Helicase	L	rix:RO1_06010	K03657
MH0376_GL0105397	-1.28745	6.04239	7.43888	0.0481129	058B0	Outer membrane protein probably involved in nutrient binding	P	Poorly Characterized	K07114			Bacteroidetes	Bacteroides
T2D-198A_GL0051855	-1.08474	9.57713	10.8229	0.0473884	00D2Q	ABC transporter, permease protein	V	bad:BAD_0085	K02004			Actinobacteria	Bifidobacterium	Bifidobacterium adolescentis
MH0069_GL0076984	-1.38491	5.93184	7.33231	0.0491811	07RQR	UvrD REP helicase	L	Replication and Repair	K03582			Bacteroidetes	Alistipes
MH0006_GL0205847	-1.35053	9.01815	9.90177	0.0473884	COG0841	acriflavin resistance protein	P	Cellular Processes and Signaling	K03296			Bacteroidetes	Alistipes
MH0417_GL0109448	1.30173	7.42593	5.75454	0.0473884	COG0610	Type I site-specific deoxyribonuclease	V	Genetic Information Processing	K01153
MH0453_GL0039117	-1.35288	8.5366	9.43699	0.0475243	055UG	One of the essential components for the initiation of protein synthesis. Protects formylmethionyl-tRNA from spontaneous hydrolysis and promotes its binding to the 30S ribosomal subunits. Also involved in the hydrolysis of GTP during the formation of the 70S ribosomal complex (By similarity)	J	bth:BT_3404	K02519			Bacteroidetes	Parabacteroides	Parabacteroides distasonis
MH0068_GL0013420	-1.5795	6.7017	7.85709	0.0489732	099YD	Histidine kinase	T	Metabolism	K00936			Bacteroidetes	Parabacteroides	Parabacteroides distasonis
MH0020_GL0012210	-1.29076	8.35323	9.0179	0.0473884	09ABV	Beta-galactosidase	G	pdi:BDI_0983	K01190			Bacteroidetes	Parabacteroides	Parabacteroides distasonis
V1.CD36-0_GL0110531	-1.31869	8.36001	9.40892	0.0473884	1278K		S					Actinobacteria
MH0161_GL0096995	-0.165874	4.7737	4.85549	0.0495558	0NGT4	Glycosyl hydrolase family 3 N-terminal domain protein	M	Carbohydrate Metabolism	K05349			Firmicutes	Blautia
MH0131_GL0011317	-1.63586	6.97236	8.67959	0.0473884	0XPWZ	glycosyl transferase family	M					Actinobacteria	Bifidobacterium	Bifidobacterium adolescentis
MH0006_GL0112479	-1.28383	7.20171	8.31764	0.0476545	COG0841	acriflavin resistance protein	P	Cellular Processes and Signaling	K03296			Bacteroidetes	Alistipes
MH0329_GL0103218	-1.37146	6.62677	8.12922	0.0473884	0NDYM	Helicase	L	rix:RO1_06010	K03657
T2D-17A_GL0092699	-1.44731	6.51547	8.19689	0.0499135	COG0474	P-type atpase	P	Metabolism	K01537			Actinobacteria	Bifidobacterium	Bifidobacterium adolescentis
657315.ROI_20300	-0.974823	5.00531	6.76677	0.0481163	COG0383	alpha-mannosidase	G	rix:RO1_08700	K01191			Firmicutes	Roseburia	Roseburia intestinalis
MH0020_GL0051389	-1.21635	8.80557	9.34457	0.0473884	05BWB	heavy metal efflux pump, CzcA family	P	pgi:PG0064	K07787			Bacteroidetes	Parabacteroides	Parabacteroides distasonis
367928.BAD_0161	-1.5255	5.5938	7.50963	0.0475212	COG0550	Releases the supercoiling and torsional tension of DNA, which is introduced during the DNA replication and transcription, by transiently cleaving and rejoining one strand of the DNA duplex. Introduces a single-strand break via transesterification at a target site in duplex DNA. The scissile phosphodiester is attacked by the catalytic tyrosine of the enzyme, resulting in the formation of a DNA-(5'…	L	bad:BAD_0161	K03168			Actinobacteria	Bifidobacterium	Bifidobacterium adolescentis
MH0161_GL0140735	-0.701634	6.90945	7.69302	0.0473884	00BKU	beta-galactosidase	G	bad:BAD_1605	K01190			Actinobacteria	Bifidobacterium	Bifidobacterium adolescentis
MH0058_GL0045717	1.6403	5.2566	3.81511	0.0476566	COG4932	domain protein	M					Firmicutes	Ruminococcus
V1.CD53-0_GL0038153	-1.20488	5.42241	6.77885	0.0473884	05C27	TonB-dependent Receptor Plug	P	Poorly Characterized	K07114			Bacteroidetes	Bacteroides	Bacteroides ovatus
MH0008_GL0044489	-1.49643	8.25404	10.3207	0.0473884	0EPAB	Glycoside hydrolase family 2 TIM barrel	G	rob:CK5_36690	K01190
MH0012_GL0222508	-0.660495	10.0549	9.80817	0.0475226	COG0841	acriflavin resistance protein	P	Cellular Processes and Signaling	K03296			Bacteroidetes	Parabacteroides	Parabacteroides distasonis
MH0098_GL0055042	0.241072	10.8134	10.6641	0.0487205	05C27	TonB-dependent Receptor Plug	P	Poorly Characterized	K07114			Bacteroidetes	Parabacteroides	Parabacteroides distasonis
MH0188_GL0036406	-0.0825587	6.91235	7.01079	0.0473884	0EPAB	Glycoside hydrolase family 2 TIM barrel	G	rob:CK5_36690	K01190			Firmicutes	Blautia
MH0193_GL0081352	-1.62341	6.67395	7.69719	0.0495113	09MGD		S					Bacteroidetes	Alistipes
MH0001_GL0014575	-1.55874	6.93193	8.70198	0.0473884	0EP2Q	DNA helicase	L	Metabolism	K01529
MH0358_GL0085430	-1.41573	6.38935	8.1168	0.0473884	0NDYM	Helicase	L	rix:RO1_06010	K03657
MH0006_GL0140949	-1.4226	8.42993	9.54054	0.0473884	05C27	TonB-dependent Receptor Plug	P	Poorly Characterized	K07114			Bacteroidetes	Alistipes
764143897-stool2_revised_scaffold26414_2_gene27322	-1.35285	6.72422	8.2616	0.0473884	07RYX	Type I site-specific deoxyribonuclease	V	bii:BINDI_0015	K01153
MH0089_GL0040287	-1.35326	6.8455	7.9579	0.0477858	05C3D	Part of the Sec protein translocase complex. Interacts with the SecYEG preprotein conducting channel. SecDF uses the proton motive force (PMF) to complete protein translocation after the ATP-dependent function of SecA (By similarity)	U	afd:Alfi_2849	K12257			Bacteroidetes	Alistipes
MH0205_GL0030083	-0.377624	5.45515	6.01073	0.048311	COG0610	Type I site-specific deoxyribonuclease	V	sri:SELR_pSRC600110	K01153			Firmicutes	Eubacterium
MH0010_GL0025481	-0.257308	7.42279	7.6267	0.0473884	05C27	TonB-dependent Receptor Plug	P	Poorly Characterized	K07114			Bacteroidetes	Bacteroides	Bacteroides sp. A1C1
MH0020_GL0067339	-0.145312	9.68425	9.62805	0.0473884	05C3D	Part of the Sec protein translocase complex. Interacts with the SecYEG preprotein conducting channel. SecDF uses the proton motive force (PMF) to complete protein translocation after the ATP-dependent function of SecA (By similarity)	U	pdi:BDI_3608	K12257			Bacteroidetes	Parabacteroides	Parabacteroides distasonis
159146620-stool1_revised_scaffold9107_1_gene15820	2.79907	8.05055	6.62168	0.0473884	05C3D	Part of the Sec protein translocase complex. Interacts with the SecYEG preprotein conducting channel. SecDF uses the proton motive force (PMF) to complete protein translocation after the ATP-dependent function of SecA (By similarity)	U	bhl:Bache_0924	K12257			Bacteroidetes	Bacteroides	Bacteroides uniformis
NOF002_GL0019961	-1.24992	6.46981	7.60219	0.0477177	05C3D	Part of the Sec protein translocase complex. Interacts with the SecYEG preprotein conducting channel. SecDF uses the proton motive force (PMF) to complete protein translocation after the ATP-dependent function of SecA (By similarity)	U	bhl:Bache_0924	K12257			Bacteroidetes	Bacteroides	Bacteroides sp. A1C1
MH0071_GL0063119	1.23205	5.34261	4.40516	0.0473884	0NPJ0	Diguanylate cyclase	T	Metabolism	K14051			Firmicutes	Blautia
MH0199_GL0016266	-1.38512	5.91392	7.27009	0.0473884	0NG41		S					Firmicutes
MH0116_GL0014748	-1.24246	7.05703	7.59395	0.0494288	055YZ	Tetratricopeptide repeat protein	S					Bacteroidetes	Alistipes
435591.BDI_3805	-0.327277	8.60647	8.59975	0.0475217	08AI9	pyruvate phosphate dikinase	S	Carbohydrate Metabolism	K01007			Bacteroidetes	Parabacteroides	Parabacteroides distasonis
411479.BACUNI_00152	1.47643	6.45114	5.13996	0.0481825	05C27	TonB-dependent Receptor Plug	P	Poorly Characterized	K07114			Bacteroidetes	Bacteroides	Bacteroides uniformis
V1.CD49-0_GL0220859	-1.41849	8.42614	9.43838	0.0473884	COG0178	The UvrABC repair system catalyzes the recognition and processing of DNA lesions. UvrA is an ATPase and a DNA-binding protein. A damage recognition complex composed of 2 UvrA and 2 UvrB subunits scans DNA for abnormalities. When the presence of a lesion has been verified by UvrB, the UvrA molecules dissociate (By similarity)	L	pdi:BDI_0925	K03701			Bacteroidetes	Parabacteroides	Parabacteroides distasonis
MH0188_GL0114587	1.11289	6.1774	5.21412	0.0473884	0EP2P	peptidase	O	rob:CK5_25150	K06972			Firmicutes	Blautia
V1.FI01_GL0222327	-1.35561	5.21317	6.91277	0.0486585	07RKB	ABC, transporter	V	bad:BAD_1065	K02004			Actinobacteria	Bifidobacterium	Bifidobacterium adolescentis
V1.FI12_GL0032785	-1.56784	7.84828	9.59951	0.0473884	COG0383	alpha-mannosidase	G	rix:RO1_08700	K01191
MH0008_GL0005624	-1.32085	8.52635	9.763	0.0473884	0EP2P	peptidase	O	ere:EUBREC_1872	K06972
MH0359_GL0079739	-1.17809	8.3567	8.92024	0.0473884	0XNVP	tonB-dependent Receptor	S					Bacteroidetes	Alistipes
O2.UC12-1_GL0013389	-1.54735	5.06835	6.95444	0.0483423	07RV5	Glycosyl hydrolase family 3 N-terminal domain protein	G	bad:BAD_1611	K05349			Actinobacteria	Bifidobacterium	Bifidobacterium adolescentis
MH0122_GL0007433	0.467506	6.79452	6.46095	0.0473884	05CNU	cell division protein FtsK	D	fpr:FP2_24270	K03466			Firmicutes	Faecalibacterium
NOM023_GL0003323	-1.12119	8.34138	8.73171	0.0489805	055UG	One of the essential components for the initiation of protein synthesis. Protects formylmethionyl-tRNA from spontaneous hydrolysis and promotes its binding to the 30S ribosomal subunits. Also involved in the hydrolysis of GTP during the formation of the 70S ribosomal complex (By similarity)	J	bxy:BXY_27300	K02519			Bacteroidetes	Parabacteroides	Parabacteroides sp. CT06
MH0274_GL0019076	-1.55251	7.67417	8.47947	0.0495641	055UG	One of the essential components for the initiation of protein synthesis. Protects formylmethionyl-tRNA from spontaneous hydrolysis and promotes its binding to the 30S ribosomal subunits. Also involved in the hydrolysis of GTP during the formation of the 70S ribosomal complex (By similarity)	J	pdi:BDI_3534	K02519			Bacteroidetes	Parabacteroides	Parabacteroides distasonis
O2.UC40-0_GL0130413	-1.22574	6.29501	7.81462	0.0473884	COG0612	peptidase'	O	Enzyme Families	K01412;K07263			Bacteroidetes	Alistipes
V1.UC26-4_GL0114949	1.25264	5.57836	4.78746	0.0475191	0ND5T	Histidine kinase	T	Metabolism	K00936			Firmicutes	Blautia
435591.BDI_1573	-1.32065	6.79132	7.801	0.0489797	07VFK	GHMP kinase	S	Carbohydrate Metabolism	K05305			Bacteroidetes	Parabacteroides	Parabacteroides distasonis
MH0188_GL0000465	1.39441	6.7597	5.92968	0.0473884	07RF6	penicillin-binding protein	M	Glycan Biosynthesis and Metabolism	K05515			Firmicutes	Blautia
O2.UC7-0_GL0177636	1.0142	6.36745	6.15093	0.0473884	COG1472	hydrolase family 3	G	rix:RO1_24560	K05349			Firmicutes	Roseburia	Roseburia intestinalis
O2.UC26-0_GL0009648	-0.630241	9.53847	9.47372	0.0479274	055UG	One of the essential components for the initiation of protein synthesis. Protects formylmethionyl-tRNA from spontaneous hydrolysis and promotes its binding to the 30S ribosomal subunits. Also involved in the hydrolysis of GTP during the formation of the 70S ribosomal complex (By similarity)	J	pdi:BDI_3534	K02519			Bacteroidetes	Parabacteroides	Parabacteroides distasonis
MH0012_GL0068496	-1.35651	7.37505	9.20033	0.0473884	05C27	TonB-dependent Receptor Plug	P	pdi:BDI_3672	K02014			Bacteroidetes	Parabacteroides	Parabacteroides distasonis
T2D-45A_GL0010656	-1.09271	6.83514	7.66345	0.0478516	055H2	pyruvate phosphate dikinase	G	ash:AL1_13210	K01006			Bacteroidetes	Alistipes
159632143-stool1_revised_scaffold45173_1_gene67503	-1.37126	7.96445	9.19105	0.0475222	0XQP2	transglutaminase domain-containing protein	S					Bacteroidetes	Parabacteroides	Parabacteroides distasonis
MH0058_GL0026941	1.43883	5.35457	4.20905	0.049178	0EQZB	F5 8 type C domain protein	G	Glycan Biosynthesis and Metabolism	K01227			Firmicutes	Roseburia	Roseburia intestinalis
MH0451_GL0133476	-1.20056	5.87842	6.87762	0.0478476	07QSK	Phage infection protein	S	bad:BAD_0106	K01421			Actinobacteria	Bifidobacterium	Bifidobacterium adolescentis
V1.CD36-0_GL0109339	-1.28307	6.53297	7.23753	0.0492684	COG0772	Cell Division Protein	D	Glycan Biosynthesis and Metabolism	K05364			Actinobacteria	Collinsella
435591.BDI_2478	-1.50481	7.08606	8.00599	0.0476556	0XNVP	tonB-dependent Receptor	S	Cellular Processes and Signaling	K02014			Bacteroidetes	Parabacteroides	Parabacteroides distasonis
MH0068_GL0032660	-0.6296	8.45935	8.96514	0.0473884	COG1501	hydrolase, family 31	G	pdi:BDI_3102	K01811			Bacteroidetes	Parabacteroides	Parabacteroides distasonis
MH0012_GL0084492	-1.46168	8.36553	9.54843	0.0473884	COG0612	peptidase'	O	Enzyme Families	K01412			Bacteroidetes	Parabacteroides	Parabacteroides distasonis
159227541-stool1_revised_scaffold3060_1_gene75561	-1.31541	7.00587	7.77287	0.0477814	055HC	The glycine cleavage system catalyzes the degradation of glycine. The P protein binds the alpha-amino group of glycine through its pyridoxal phosphate cofactor	E	afd:Alfi_1134	K00281			Bacteroidetes	Alistipes
MH0002_GL0076154	-0.736034	8.08219	9.23719	0.0473884	COG0178	The UvrABC repair system catalyzes the recognition and processing of DNA lesions. UvrA is an ATPase and a DNA-binding protein. A damage recognition complex composed of 2 UvrA and 2 UvrB subunits scans DNA for abnormalities. When the presence of a lesion has been verified by UvrB, the UvrA molecules dissociate (By similarity)	L	ere:EUBREC_2787	K03701
MH0131_GL0041346	-1.51852	5.82288	7.40244	0.0485701	05C2M	dna polymerase I	L	bad:BAD_0680	K02335			Actinobacteria	Bifidobacterium	Bifidobacterium adolescentis
DLM015_GL0032887	-1.42974	7.07404	8.567	0.0473884	05C8T	Leucyl-tRNA synthetase	J	pdi:BDI_3008	K01869			Bacteroidetes	Parabacteroides	Parabacteroides distasonis
479437.Elen_1557	-0.890234	5.22935	6.10667	0.0483196	00CQF	amino acids such as valine, to avoid such errors it has two additional distinct tRNA(Ile)-dependent editing activities. One activity is designated as 'pretransfer' editing and involves the hydrolysis of activated Val-AMP. The other activity is designated 'posttransfer' editing and involves deacylation of mischarged Val-tRNA(Ile) (By similarity)	J	ele:Elen_1557	K01870			Actinobacteria	Eggerthella	Eggerthella lenta
MH0001_GL0007984	-1.4467	7.16801	8.94826	0.0473884	0ENYC	ATPase, P-type (transporting), HAD superfamily, subfamily IC	P	coo:CCU_16650	K01537
MH0153_GL0076258	-1.30275	7.16101	8.46863	0.0473884	0NDBT	Glutamate synthase	E	Carbohydrate Metabolism	K00123
MH0003_GL0097967	6.20434	-2.96813	-9.34423	0.0473884	07UXB	conjugation system ATPase, TraG family	S	Membrane Transport	K12063			Bacteroidetes	Bacteroides	Bacteroides ovatus
MH0006_GL0192392	-1.41762	6.44683	7.21218	0.0482483	COG0612	peptidase'	O	Enzyme Families	K07263			Bacteroidetes	Alistipes
MH0153_GL0019395	-1.41799	8.72862	10.1587	0.0473884	COG0178	The UvrABC repair system catalyzes the recognition and processing of DNA lesions. UvrA is an ATPase and a DNA-binding protein. A damage recognition complex composed of 2 UvrA and 2 UvrB subunits scans DNA for abnormalities. When the presence of a lesion has been verified by UvrB, the UvrA molecules dissociate (By similarity)	L	rus:RBI_I01100	K03701
V1.UC25-0_GL0108372	1.324	4.99285	4.21102	0.048181	COG4485	Membrane	S					Firmicutes	Blautia
MH0245_GL0014270	-1.27912	6.70451	7.95042	0.0481935	COG0653	Part of the Sec protein translocase complex. Interacts with the SecYEG preprotein conducting channel. Has a central role in coupling the hydrolysis of ATP to the transfer of proteins into and across the cell membrane, serving	U	ova:OBV_13880	K03070			Firmicutes
O2.UC52-2_GL0007300	3.09938	12.3555	9.60147	0.0473884	05C7W	Xanthine dehydrogenase	C	rob:CK5_22910	K07469			Firmicutes	Ruminococcus
367928.BAD_0239	-1.38056	8.5523	9.41039	0.0475226	00C07	ribonuclease	J	Translation	K08300			Actinobacteria	Bifidobacterium	Bifidobacterium adolescentis
MH0184_GL0106964	-1.28468	9.53952	10.7939	0.0473884	0EPWC	amino acids such as valine, to avoid such errors it has two additional distinct tRNA(Ile)-dependent editing activities. One activity is designated as 'pretransfer' editing and involves the hydrolysis of activated Val-AMP. The other activity is designated 'posttransfer' editing and involves deacylation of mischarged Val-tRNA(Ile) (By similarity)	J	rbr:RBR_15500	K01870
MH0131_GL0033680	-1.38925	4.66956	6.41524	0.049908	07QZI	cell division protein FtsK	D	bad:BAD_1029	K03466			Actinobacteria	Bifidobacterium	Bifidobacterium adolescentis
479437.Elen_2000	-0.372561	6.15906	6.52738	0.0484458	COG0653	Part of the Sec protein translocase complex. Interacts with the SecYEG preprotein conducting channel. Has a central role in coupling the hydrolysis of ATP to the transfer of proteins into and across the cell membrane, serving	U	ele:Elen_2000	K03070			Actinobacteria	Eggerthella	Eggerthella lenta
MH0110_GL0013019	1.21874	4.62283	4.4546	0.0477833	0XQPN	DNA repair protein	S					Firmicutes		Lachnospiraceae bacterium Choco86
V1.CD36-0_GL0070861	0.452657	9.8507	8.70917	0.0473884	COG0653	Part of the Sec protein translocase complex. Interacts with the SecYEG preprotein conducting channel. Has a central role in coupling the hydrolysis of ATP to the transfer of proteins into and across the cell membrane, serving	U	cgo:Corgl_0638	K03070			Actinobacteria	Collinsella
MH0161_GL0140039	-0.713896	6.42736	7.65174	0.0487164	00E4G	One of the essential components for the initiation of protein synthesis. Protects formylmethionyl-tRNA from spontaneous hydrolysis and promotes its binding to the 30S ribosomal subunits. Also involved in the hydrolysis of GTP during the formation of the 70S ribosomal complex (By similarity)	J	bad:BAD_0354	K02519			Actinobacteria	Bifidobacterium	Bifidobacterium adolescentis
T2D-47A_GL0033856	-1.38872	7.94096	9.61295	0.0473884	05CA4	amino acids such as threonine, to avoid such errors, it has a posttransfer editing activity that hydrolyzes mischarged Thr-tRNA(Val) in a tRNA-dependent manner (By similarity)	J	ere:EUBREC_2580	K01873			Firmicutes
MH0020_GL0021707	-1.62716	8.08374	9.13197	0.0479168	COG0178	The UvrABC repair system catalyzes the recognition and processing of DNA lesions. UvrA is an ATPase and a DNA-binding protein. A damage recognition complex composed of 2 UvrA and 2 UvrB subunits scans DNA for abnormalities. When the presence of a lesion has been verified by UvrB, the UvrA molecules dissociate (By similarity)	L	pdi:BDI_3283	K03701			Bacteroidetes	Bacteroides
V1.CD36-0_GL0070968	1.30848	7.21218	5.90795	0.0473884	07QZI	cell division protein FtsK	D	Replication and Repair	K03466			Actinobacteria	Collinsella
MH0454_GL0159481	-1.43545	8.05869	8.86427	0.0473884	09A39	tonB-dependent Receptor	P	Cellular Processes and Signaling	K02014			Bacteroidetes	Alistipes
V1.CD36-0_GL0109346	-0.414887	8.57652	8.93428	0.0473884	05BZ8	glutamate synthase	E	Carbohydrate Metabolism	K00123			Actinobacteria	Collinsella	Collinsella aerofaciens
NLM028_GL0059025	1.3517	5.02754	3.72568	0.0479137	0NEPF	Lpxtg-motif cell wall anchor domain protein	M					Firmicutes	Roseburia	Roseburia intestinalis
V1.CD36-0_GL0163345	-1.47167	7.43798	8.62002	0.047522	00D2Q	ABC transporter, permease protein	V	Membrane Transport	K02004			Actinobacteria	Collinsella
MH0188_GL0086902	1.44049	10.0937	9.31283	0.0473884	05C7W	Xanthine dehydrogenase	C	rob:CK5_22910	K07469			Firmicutes	Blautia
MH0462_GL0005933	1.37912	7.73044	6.68979	0.0473884	05DTT	CRISPR-associated helicase, cas3	L	Poorly Characterized	K07012			Firmicutes	Faecalibacterium
159915365-stool1_revised_C245139_1_gene10215	1.44594	9.09848	7.83562	0.0473884	09A39	tonB-dependent Receptor	P	Cellular Processes and Signaling	K02014			Bacteroidetes	Bacteroides	Bacteroides sp. A1C1
479437.Elen_1810	0.13847	5.86091	5.78923	0.0473884	00E4G	One of the essential components for the initiation of protein synthesis. Protects formylmethionyl-tRNA from spontaneous hydrolysis and promotes its binding to the 30S ribosomal subunits. Also involved in the hydrolysis of GTP during the formation of the 70S ribosomal complex (By similarity)	J	ele:Elen_1810	K02519			Actinobacteria	Eggerthella	Eggerthella lenta
MH0244_GL0043593	0.672356	5.54348	5.02816	0.0475222	0EP2P	peptidase	O	fpr:FP2_29170	K06972			Firmicutes	Faecalibacterium
V1.CD6-0-PT_GL0135686	-1.52625	6.98786	8.34641	0.0492488	05CB5	ATP-dependent DNA helicase recG	L	bad:BAD_0204	K03655			Actinobacteria	Bifidobacterium	Bifidobacterium adolescentis
MH0001_GL0011670	-1.078	8.31019	9.49071	0.0473884	0P2HC	Glycosyl hydrolase family 3 N-terminal domain protein	G	Carbohydrate Metabolism	K05349
MH0153_GL0063079	-0.76169	10.3855	11.1234	0.0473884	COG0653	Part of the Sec protein translocase complex. Interacts with the SecYEG preprotein conducting channel. Has a central role in coupling the hydrolysis of ATP to the transfer of proteins into and across the cell membrane, serving	U	rbr:RBR_07090	K03070
MH0020_GL0037493	-1.43803	8.12492	9.40309	0.0479187	0559I	DNA gyrase topoisomerase IV, A subunit	L	pdi:BDI_3197	K02621			Bacteroidetes	Parabacteroides	Parabacteroides distasonis
159733294-stool1_revised_scaffold1867_1_gene101596	0.533843	5.28077	5.32661	0.0475215	0NFK3	sel1 repeat	S	rix:RO1_16040	K07126			Firmicutes	Roseburia	Roseburia intestinalis
MH0006_GL0091723	-1.29428	6.43622	7.87214	0.047653	055UG	One of the essential components for the initiation of protein synthesis. Protects formylmethionyl-tRNA from spontaneous hydrolysis and promotes its binding to the 30S ribosomal subunits. Also involved in the hydrolysis of GTP during the formation of the 70S ribosomal complex (By similarity)	J	afd:Alfi_0087	K02519			Bacteroidetes	Alistipes
V1.CD36-0_GL0101696	0.283873	8.00766	7.3193	0.0473884	00BDV	ATPase, P-type (Transporting), HAD superfamily, subfamily IC	P	cgo:Corgl_0850	K01552			Actinobacteria	Collinsella
MH0006_GL0140895	-1.39651	6.61087	7.3869	0.0477853	056BR	Ftsk spoiiie family protein	D	ash:AL1_02650	K03466			Bacteroidetes	Alistipes
MH0012_GL0076600	-1.48681	6.68639	7.88236	0.0492407	COG4206	tonB-dependent Receptor	P	Cellular Processes and Signaling	K02014			Bacteroidetes	Parabacteroides	Parabacteroides distasonis
MH0131_GL0174782	-1.19118	8.23731	10.0158	0.0473884	05C24	DNA gyrase negatively supercoils closed circular double- stranded DNA in an ATP-dependent manner and also catalyzes the interconversion of other topological isomers of double-stranded DNA rings, including catenanes and knotted rings (By similarity)	L	bad:BAD_0006	K02469			Actinobacteria	Bifidobacterium	Bifidobacterium adolescentis
MH0001_GL0002156	-0.788594	9.29095	9.91913	0.0473884	05C2M	dna polymerase I	L	ere:EUBREC_1560	K02335
MH0098_GL0098662	-1.49479	7.34302	9.12166	0.0473884	COG5009	penicillin-binding protein 1A	M	ere:EUBREC_0703	K05366
MH0160_GL0000797	-0.489452	7.36301	7.7931	0.0475188	07EEM	One of the essential components for the initiation of protein synthesis. Protects formylmethionyl-tRNA from spontaneous hydrolysis and promotes its binding to the 30S ribosomal subunits. Also involved in the hydrolysis of GTP during the formation of the 70S ribosomal complex (By similarity)	J	ere:EUBREC_1943	K02519
MH0153_GL0018729	-1.44303	7.11532	8.69392	0.0473884	05CA4	amino acids such as threonine, to avoid such errors, it has a posttransfer editing activity that hydrolyzes mischarged Thr-tRNA(Val) in a tRNA-dependent manner (By similarity)	J	fpr:FP2_27060	K01873
MH0012_GL0023826	-0.689899	9.8109	9.47339	0.0479185	07R5E	outer membrane protein assembly complex, YaeT protein	M	pdi:BDI_3699	K07277			Bacteroidetes	Parabacteroides	Parabacteroides distasonis
MH0153_GL0057258	-0.935843	8.24006	9.49441	0.0473884	COG0249	that it carries out the mismatch recognition step. This protein has a weak ATPase activity (By similarity)	L	rbr:RBR_15420	K03555
MH0188_GL0029851	1.21451	5.73366	4.95255	0.0473884	05CA4	amino acids such as threonine, to avoid such errors, it has a posttransfer editing activity that hydrolyzes mischarged Thr-tRNA(Val) in a tRNA-dependent manner (By similarity)	J	rob:CK5_20370	K01873			Firmicutes	Blautia
MH0233_GL0043910	-0.241984	7.43769	7.44479	0.0473884	07EEM	One of the essential components for the initiation of protein synthesis. Protects formylmethionyl-tRNA from spontaneous hydrolysis and promotes its binding to the 30S ribosomal subunits. Also involved in the hydrolysis of GTP during the formation of the 70S ribosomal complex (By similarity)	J	ere:EUBREC_1943	K02519
O2.UC37-2_GL0144774	2.07848	5.23621	3.67346	0.0494734	COG5009	penicillin-binding protein 1A	M	rob:CK5_34740	K05366			Firmicutes	Blautia
MH0001_GL0001965	-1.18171	9.08075	10.0661	0.0473884	COG0013	Catalyzes the attachment of alanine to tRNA(Ala) in a two-step reaction alanine is first activated by ATP to form Ala- AMP and then transferred to the acceptor end of tRNA(Ala). Also edits incorrectly charged Ser-tRNA(Ala) and Gly-tRNA(Ala) via its editing domain (By similarity)	J	rho:RHOM_06690	K01872
MH0161_GL0010595	-1.16673	6.13775	7.20438	0.0476517	COG0013	Catalyzes the attachment of alanine to tRNA(Ala) in a two-step reaction alanine is first activated by ATP to form Ala- AMP and then transferred to the acceptor end of tRNA(Ala). Also edits incorrectly charged Ser-tRNA(Ala) and Gly-tRNA(Ala) via its editing domain (By similarity)	J	bad:BAD_0700	K01872			Actinobacteria	Bifidobacterium	Bifidobacterium adolescentis
MH0188_GL0127415	-1.24793	7.89046	8.71761	0.0473884	05C24	DNA gyrase negatively supercoils closed circular double- stranded DNA in an ATP-dependent manner and also catalyzes the interconversion of other topological isomers of double-stranded DNA rings, including catenanes and knotted rings (By similarity)	L	bad:BAD_1007	K02469			Actinobacteria	Bifidobacterium	Bifidobacterium adolescentis
MH0239_GL0075498	1.63661	7.91192	6.37724	0.0497727	08HRN	Catalyzes the phosphorylation of pyruvate to phosphoenolpyruvate (By similarity)	G	fpr:FP2_11200	K01006			Firmicutes	Subdoligranulum
O2.UC47-1_GL0080953	0.57025	5.82642	5.7552	0.0494427	05D57	beta-galactosidase	G	bad:BAD_1402	K01190			Actinobacteria	Bifidobacterium	Bifidobacterium catenulatum
V1.CD36-0_GL0041891	-1.49951	5.81128	7.97909	0.0490436	00BJA	Pyruvate phosphate dikinase	G	cgo:Corgl_0876	K01006			Actinobacteria	Collinsella
MH0116_GL0031396	-1.17447	7.46631	8.46223	0.0494437	COG0553	helicase	L	Replication and Repair	K10877			Actinobacteria	Bifidobacterium	Bifidobacterium adolescentis
MH0006_GL0100554	-1.3827	5.59214	6.88011	0.0494326	0555B	that it carries out the mismatch recognition step. This protein has a weak ATPase activity (By similarity)	L	afd:Alfi_3037	K03555			Bacteroidetes	Alistipes
479437.Elen_3068	-0.102155	7.15599	7.27804	0.0473884	05C2Z	ATP-dependent CLP protease ATP-binding subunit	O	ele:Elen_3068	K03695			Actinobacteria	Eggerthella	Eggerthella lenta
MH0001_GL0018720	0.528139	6.75379	6.85119	0.0473884	COG0249	that it carries out the mismatch recognition step. This protein has a weak ATPase activity (By similarity)	L	ere:EUBREC_1750	K03555
V1.UC3-0_GL0062496	-1.15722	6.406	7.3414	0.0476537	COG4581	helicase	L	bad:BAD_0818	K03727			Actinobacteria	Bifidobacterium	Bifidobacterium adolescentis
MH0052_GL0056300	0.345678	9.98707	9.94211	0.0473884	08HRN	Catalyzes the phosphorylation of pyruvate to phosphoenolpyruvate (By similarity)	G	ere:EUBREC_1857	K01006			Firmicutes	Eubacterium
NLM026_GL0085316	1.85868	6.6883	5.18351	0.0481849	08HRN	Catalyzes the phosphorylation of pyruvate to phosphoenolpyruvate (By similarity)	G	rho:RHOM_06305	K01006			Firmicutes	Roseburia	Roseburia hominis
MH0200_GL0019795	-1.25058	9.91643	11.6079	0.0473884	08HRN	Catalyzes the phosphorylation of pyruvate to phosphoenolpyruvate (By similarity)	G	rho:RHOM_06305	K01006			Firmicutes
MH0244_GL0115172	-0.92356	10.5842	10.6165	0.0473884	05C2Z	ATP-dependent CLP protease ATP-binding subunit	O	pdi:BDI_1223	K03695			Bacteroidetes	Parabacteroides	Parabacteroides distasonis
MH0342_GL0128385	1.79295	9.15161	7.03358	0.0479186	08HRN	Catalyzes the phosphorylation of pyruvate to phosphoenolpyruvate (By similarity)	G	rix:RO1_07940	K01006			Firmicutes	Roseburia	Roseburia intestinalis
MH0440_GL0005194	-0.686699	6.36357	7.6795	0.0475208	07RKB	ABC, transporter	V	bka:AH68_03520	K02004			Actinobacteria	Bifidobacterium	Bifidobacterium pseudocatenulatum
V1.CD36-0_GL0064874	-1.0626	7.28288	7.97156	0.0473884	05C2Z	ATP-dependent CLP protease ATP-binding subunit	O	cgo:Corgl_1382	K03696			Actinobacteria	Collinsella	Collinsella aerofaciens
MH0379_GL0107532	-0.771479	8.87652	8.99607	0.0473884	05C6P	ATP-dependent serine protease that mediates the selective degradation of mutant and abnormal proteins as well as certain short-lived regulatory proteins. Required for cellular homeostasis and for survival from DNA damage and developmental changes induced by stress. Degrades polypeptides processively to yield small peptide fragments that are 5 to 10 amino acids long. Binds to DNA in a double-stran…	O	afd:Alfi_2458	K01338			Bacteroidetes	Alistipes
MH0188_GL0054054	1.56055	8.69455	7.31338	0.0473884	0Y0VY	chitinase-related protein	S					Firmicutes	Blautia
MH0001_GL0001131	-0.122614	9.61528	9.28227	0.0473884	COG0653	Part of the Sec protein translocase complex. Interacts with the SecYEG preprotein conducting channel. Has a central role in coupling the hydrolysis of ATP to the transfer of proteins into and across the cell membrane, serving	U	rho:RHOM_12615	K03070			Firmicutes
MH0153_GL0061099	-1.3439	8.18417	9.4217	0.0473884	COG0013	Catalyzes the attachment of alanine to tRNA(Ala) in a two-step reaction alanine is first activated by ATP to form Ala- AMP and then transferred to the acceptor end of tRNA(Ala). Also edits incorrectly charged Ser-tRNA(Ala) and Gly-tRNA(Ala) via its editing domain (By similarity)	J	rbr:RBR_09230	K01872
MH0198_GL0185083	3.31094	9.30395	6.68029	0.04779	08HRN	Catalyzes the phosphorylation of pyruvate to phosphoenolpyruvate (By similarity)	G	rbr:RBR_04040	K01006			Firmicutes
V1.UC41-0_GL0030263	-0.553875	8.44373	9.05685	0.0473884	08HRN	Catalyzes the phosphorylation of pyruvate to phosphoenolpyruvate (By similarity)	G	rbr:RBR_04040	K01006			Firmicutes	Ruminococcus
MH0001_GL0009572	-1.50326	7.53049	9.27618	0.0473884	0ENQX	Diguanylate cyclase	T	Metabolism	K14051
MH0188_GL0099468	-1.28496	7.64265	9.13247	0.0476496	05C2Z	ATP-dependent CLP protease ATP-binding subunit	O	bxy:BXY_37080	K03695			Bacteroidetes	Bacteroides
V1.FI19_GL0084238	-0.338139	8.63081	8.49858	0.0473884	05CA4	amino acids such as threonine, to avoid such errors, it has a posttransfer editing activity that hydrolyzes mischarged Thr-tRNA(Val) in a tRNA-dependent manner (By similarity)	J	pdi:BDI_3795	K01873			Bacteroidetes	Parabacteroides	Parabacteroides distasonis
MH0068_GL0018405	-1.64914	7.86345	9.16889	0.0475223	COG0013	Catalyzes the attachment of alanine to tRNA(Ala) in a two-step reaction alanine is first activated by ATP to form Ala- AMP and then transferred to the acceptor end of tRNA(Ala). Also edits incorrectly charged Ser-tRNA(Ala) and Gly-tRNA(Ala) via its editing domain (By similarity)	J	pdi:BDI_2543	K01872			Bacteroidetes	Parabacteroides	Parabacteroides distasonis
MH0203_GL0269909	-1.63576	5.58929	7.25132	0.0481754	0ENYC	ATPase, P-type (transporting), HAD superfamily, subfamily IC	P	swo:Swol_0623	K01537
O2.UC4-1_GL0162874	-1.59968	7.60369	9.41667	0.0473884	05CNU	cell division protein FtsK	D	Replication and Repair	K03466
NLM027_GL0027134	-0.732918	6.73906	7.23945	0.0473884	00GKM	Histidine kinase	T	Enzyme Families	K07778			Actinobacteria	Bifidobacterium	Bifidobacterium longum
MH0012_GL0094896	-1.5245	9.47085	10.715	0.0473884	05C24	DNA gyrase negatively supercoils closed circular double- stranded DNA in an ATP-dependent manner and also catalyzes the interconversion of other topological isomers of double-stranded DNA rings, including catenanes and knotted rings (By similarity)	L	pdi:BDI_1090	K02469			Bacteroidetes	Parabacteroides	Parabacteroides distasonis
MH0370_GL0079231	-1.26683	11.227	11.3925	0.0479154	08HRN	Catalyzes the phosphorylation of pyruvate to phosphoenolpyruvate (By similarity)	G	rob:CK5_25200	K01006			Firmicutes	Blautia
MH0188_GL0161977	-1.4823	6.67509	8.27627	0.0478493	COG0308	aminopeptidase	E	bad:BAD_1295	K01256			Actinobacteria	Bifidobacterium	Bifidobacterium adolescentis
MH0068_GL0017056	-1.27008	5.64921	6.89039	0.0496707	0561S	hydrolase family 3	G	pdi:BDI_1208	K05349			Bacteroidetes	Parabacteroides	Parabacteroides sp. CT06
V1.CD36-0_GL0109351	1.06269	6.82514	5.77988	0.0476533	05C2Z	ATP-dependent CLP protease ATP-binding subunit	O	cgo:Corgl_0140	K03695			Actinobacteria	Collinsella
MH0131_GL0152649	-1.20639	5.72353	7.75854	0.0473884	08IUM	Glycogen debranching enzyme	G	bka:AH68_01745	K02438			Actinobacteria	Bifidobacterium	Bifidobacterium adolescentis
MH0161_GL0160910	-1.36831	6.89781	8.70854	0.0473884	05C6A	phenylalanyl-tRNA synthetase (beta subunit)	J	bad:BAD_0927	K01890			Actinobacteria	Bifidobacterium	Bifidobacterium adolescentis
V1.CD48-0_GL0122645	1.74121	9.55552	7.72419	0.0473884	0NDYT	Provides the precursors necessary for DNA synthesis. Catalyzes the biosynthesis of deoxyribonucleotides from the corresponding ribonucleotides (By similarity)	F	fpa:FPR_04270	K00525			Firmicutes	Faecalibacterium
MH0006_GL0186674	-1.24321	11.2949	12.3308	0.0473884	05C2Z	ATP-dependent CLP protease ATP-binding subunit	O	afd:Alfi_1154	K03695			Bacteroidetes	Alistipes
MH0145_GL0055249	-0.702317	10.508	11.4443	0.0473884	COG1454	alcohol dehydrogenase	C	eel:EUBELI_02054	K04072
MH0188_GL0053015	-1.38929	7.64618	8.79322	0.0473884	05C2Z	ATP-dependent CLP protease ATP-binding subunit	O	bad:BAD_0573	K03696			Actinobacteria	Bifidobacterium	Bifidobacterium adolescentis
MH0001_GL0009936	-0.70943	6.25226	7.57962	0.0477812	0ND4R	ATP-dependent clp protease, ATP-binding subunit	O	ere:EUBREC_2562	K03695
NOM018_GL0039725	-1.03843	5.47993	6.88355	0.0485312	0ND4R	ATP-dependent clp protease, ATP-binding subunit	O	ere:EUBREC_2562	K03695
MH0058_GL0002052	-1.28477	6.0268	7.35854	0.048586	0ERAQ		S					Firmicutes	Roseburia	Roseburia intestinalis
MH0270_GL0187109	-1.22052	9.24756	10.5636	0.0473884	08IUN	Phosphorylase is an important allosteric enzyme in carbohydrate metabolism. Enzymes from different sources differ in their regulatory mechanisms and in their natural substrates. However, all known phosphorylases share catalytic and structural properties (By similarity)	G	Carbohydrate Metabolism	K00688
MH0188_GL0094136	0.667413	8.54452	8.14647	0.0473884	05C7W	Xanthine dehydrogenase	C	Nucleotide Metabolism	K00087			Firmicutes	Blautia
MH0196_GL0068134	1.48572	6.51521	5.45483	0.0480474	08VIH	Tetratricopeptide repeat protein	S					Firmicutes	Blautia
MH0071_GL0053861	0.782903	7.09865	6.34348	0.0473884	COG0642	Histidine kinase	T	Metabolism	K00936			Firmicutes
MH0244_GL0124663	1.10264	4.98717	4.22441	0.0478481	05C24	DNA gyrase negatively supercoils closed circular double- stranded DNA in an ATP-dependent manner and also catalyzes the interconversion of other topological isomers of double-stranded DNA rings, including catenanes and knotted rings (By similarity)	L	fpr:FP2_20040	K02469			Firmicutes	Faecalibacterium
MH0012_GL0110153	-1.2863	9.95272	10.6731	0.0473884	08IUN	Phosphorylase is an important allosteric enzyme in carbohydrate metabolism. Enzymes from different sources differ in their regulatory mechanisms and in their natural substrates. However, all known phosphorylases share catalytic and structural properties (By similarity)	G	pdi:BDI_2005	K00688			Bacteroidetes	Parabacteroides	Parabacteroides distasonis
159369152-stool2_revised_scaffold12875_2_gene25520	-0.815659	10.8391	10.807	0.0487158	05C2Z	ATP-dependent CLP protease ATP-binding subunit	O	pdi:BDI_1089	K03696			Bacteroidetes	Parabacteroides	Parabacteroides distasonis
MH0003_GL0042348	-1.14932	8.51328	8.70272	0.0483157	08IUN	Phosphorylase is an important allosteric enzyme in carbohydrate metabolism. Enzymes from different sources differ in their regulatory mechanisms and in their natural substrates. However, all known phosphorylases share catalytic and structural properties (By similarity)	G	bxy:BXY_00190	K00688			Bacteroidetes	Bacteroides	Bacteroides ovatus
479437.Elen_2237	0.0691795	6.65465	6.06448	0.0476517	05C2Z	ATP-dependent CLP protease ATP-binding subunit	O	ele:Elen_2237	K03696			Actinobacteria	Eggerthella	Eggerthella lenta
MH0131_GL0171678	-1.10446	6.60778	7.69899	0.0477113	COG4581	helicase	L	Metabolism	K01529			Actinobacteria	Bifidobacterium	Bifidobacterium adolescentis
MH0188_GL0047160	1.54228	7.10557	6.22467	0.0475189	0ENYC	ATPase, P-type (transporting), HAD superfamily, subfamily IC	P	Metabolism	K01552			Firmicutes	Blautia
NOM015_GL0030070	-1.31214	7.0181	8.37782	0.0481814	05AX1		S					Bacteroidetes	Alistipes
T2D-49A_GL0055834	-1.38344	8.2522	10.0411	0.0473884	08IUN	Phosphorylase is an important allosteric enzyme in carbohydrate metabolism. Enzymes from different sources differ in their regulatory mechanisms and in their natural substrates. However, all known phosphorylases share catalytic and structural properties (By similarity)	G	ere:EUBREC_1054	K00688
MH0006_GL0145219	-1.21627	6.92851	7.53268	0.0489149	09B0C	Provides the precursors necessary for DNA synthesis. Catalyzes the biosynthesis of deoxyribonucleotides from the corresponding ribonucleotides (By similarity)	F	afd:Alfi_1165	K00525			Bacteroidetes	Alistipes
159268001-stool1_revised_scaffold49128_1_gene81856	0.00356553	6.50099	6.64815	0.0473884	0ND8F	Efflux ABC transporter, permease protein	V	Membrane Transport	K02004			Firmicutes	Faecalibacterium	Faecalibacterium prausnitzii
MH0131_GL0093326	-1.4411	6.44491	8.27168	0.0479178	00BDV	ATPase, P-type (Transporting), HAD superfamily, subfamily IC	P	bad:BAD_1053	K01552			Actinobacteria	Bifidobacterium	Bifidobacterium adolescentis
MH0150_GL0036731	0.990186	7.57779	6.83821	0.0477881	0ND4R	ATP-dependent clp protease, ATP-binding subunit	O	Folding, Sorting and Degradation	K03696
MH0001_GL0019315	-1.47519	5.10419	6.5128	0.0481841	0ND5J	p-type ATPase	P	cct:CC1_00470	K01533
MH0008_GL0030861	-0.973676	5.77459	6.41963	0.048903	0ND5J	p-type ATPase	P	rto:RTO_22170	K01533
MH0003_GL0026707	-1.33243	8.89117	9.58979	0.0484491	05C2Z	ATP-dependent CLP protease ATP-binding subunit	O	bxy:BXY_04690	K03696			Bacteroidetes	Bacteroides	Bacteroides ovatus
MH0022_GL0026592	-1.32313	6.22818	7.67023	0.0478475	08X8D		S					Bacteroidetes	Bacteroides
MH0257_GL0038506	-0.676138	9.52503	10.688	0.0473884	0ND5J	p-type ATPase	P	bprs:CK3_24830	K01533
MH0131_GL0107430	-1.23978	6.86006	8.50596	0.0473884	COG1501	hydrolase, family 31	G	Metabolism	K01238			Actinobacteria	Bifidobacterium	Bifidobacterium adolescentis
MH0012_GL0085402	-1.28653	8.76819	9.95942	0.0473884	05C6P	ATP-dependent serine protease that mediates the selective degradation of mutant and abnormal proteins as well as certain short-lived regulatory proteins. Required for cellular homeostasis and for survival from DNA damage and developmental changes induced by stress. Degrades polypeptides processively to yield small peptide fragments that are 5 to 10 amino acids long. Binds to DNA in a double-stran…	O	pdi:BDI_1874	K01338			Bacteroidetes	Parabacteroides	Parabacteroides distasonis
MH0071_GL0057092	0.94289	7.60579	6.73828	0.0483231	05C6N	Formate acetyltransferase	C	rob:CK5_18210	K00656			Firmicutes	Blautia
469589.HMPREF0103_0910	-1.43653	6.00237	7.60819	0.0476552	0XPKX	Glutaminase	S	Carbohydrate Metabolism	K01190			Bacteroidetes	Parabacteroides	Parabacteroides distasonis
MH0153_GL0013928	-0.934994	10.8282	11.9334	0.0473884	05C24	DNA gyrase negatively supercoils closed circular double- stranded DNA in an ATP-dependent manner and also catalyzes the interconversion of other topological isomers of double-stranded DNA rings, including catenanes and knotted rings (By similarity)	L	rbr:RBR_06080	K02469
MH0098_GL0074227	-1.36601	4.84211	6.64558	0.0487751	05C24	DNA gyrase negatively supercoils closed circular double- stranded DNA in an ATP-dependent manner and also catalyzes the interconversion of other topological isomers of double-stranded DNA rings, including catenanes and knotted rings (By similarity)	L	rbr:RBR_06080	K02469
MH0161_GL0144668	0.583248	6.40686	6.05848	0.0473884	COG3409	Peptidoglycan-binding domain 1 protein	M					Actinobacteria	Bifidobacterium	Bifidobacterium adolescentis
V1.FI13_GL0043714	1.42767	6.75026	6.02927	0.0473884	05E2V	Glycosyltransferase 36	G	fpa:FPR_05900	K00702			Firmicutes	Faecalibacterium
457388.B2_010100020146	-1.55661	7.50481	8.34545	0.049269	0XQXB	Membrane	S					Bacteroidetes	Parabacteroides	Parabacteroides distasonis
MH0001_GL0016405	-0.8738	8.88898	9.86691	0.0473884	05C24	DNA gyrase negatively supercoils closed circular double- stranded DNA in an ATP-dependent manner and also catalyzes the interconversion of other topological isomers of double-stranded DNA rings, including catenanes and knotted rings (By similarity)	L	ere:EUBREC_0006	K02469
MH0006_GL0160804	-1.28365	6.9804	7.56446	0.0477909	055DC	MutS2 protein	L	afd:Alfi_0327	K07456			Bacteroidetes	Alistipes
MH0008_GL0011429	-1.10168	6.83551	7.83818	0.0473884	0NDSM	Helicase	L	Transcription	K10844
N044A_GL0031798	-1.35322	5.76035	7.61634	0.0475168	055H2	pyruvate phosphate dikinase	G	bxy:BXY_02130	K01006			Bacteroidetes	Bacteroides	Bacteroides xylanisolvens
MH0393_GL0068516	-1.45938	9.20797	11.7137	0.0473884	16QA0	Formate acetyltransferase	C	dds:Ddes_1436	K00656			Proteobacteria	Bilophila
T2D-54A_GL0152252	1.29874	4.67151	3.50622	0.0483841	0ENZX	Helicase	L	Amino Acid Metabolism	K00599			Firmicutes	Ruminococcus	Ruminococcus bicirculans
T2D-123A_GL0101786	-1.13493	8.8061	10.6527	0.0473884	05AX1		S					Bacteroidetes	Alistipes
159005010-stool1_revised_C490163_1_gene36330	-1.35999	9.33656	10.1986	0.0478515	055P0	pyridine nucleotide-disulfide oxidoreductase	P	Folding, Sorting and Degradation	K04085			Bacteroidetes	Parabacteroides	Parabacteroides distasonis
457388.B2_010100008712	-1.30184	7.31688	8.12383	0.0483212	05C6N	Formate acetyltransferase	C	pdi:BDI_0786	K00656			Bacteroidetes	Parabacteroides	Parabacteroides distasonis
MH0012_GL0070539	-1.28044	7.6814	8.59396	0.0482471	05CJ4	Catalyzes the interconversion of L-alanine and D- alanine. May also act on other amino acids (By similarity)	M	pdi:BDI_3384	K01775			Bacteroidetes	Parabacteroides	Parabacteroides distasonis
MH0068_GL0051730	-1.50821	4.99197	6.73849	0.0499799	05C6P	ATP-dependent serine protease that mediates the selective degradation of mutant and abnormal proteins as well as certain short-lived regulatory proteins. Required for cellular homeostasis and for survival from DNA damage and developmental changes induced by stress. Degrades polypeptides processively to yield small peptide fragments that are 5 to 10 amino acids long. Binds to DNA in a double-stran…	O	bxy:BXY_05400	K01338			Bacteroidetes	Bacteroides	Bacteroides thetaiotaomicron
MH0012_GL0098638	-0.920941	8.33617	9.15229	0.0473884	05C6A	phenylalanyl-tRNA synthetase (beta subunit)	J	pdi:BDI_1234	K01890			Bacteroidetes	Parabacteroides	Parabacteroides distasonis
MH0337_GL0097571	1.30563	5.90314	5.13286	0.0493817	0EPUN		S					Firmicutes	Blautia
O2.UC46-0_GL0069783	-1.28806	7.29949	8.95984	0.0473884	05E2V	Glycosyltransferase 36	G	rho:RHOM_03320	K00702
MH0416_GL0003960	-1.18914	9.81714	10.269	0.0473884	00C25	penicillin-binding protein	M	Glycan Biosynthesis and Metabolism	K05366			Actinobacteria	Bifidobacterium	Bifidobacterium adolescentis
V1.FI32_GL0062111	-1.44258	6.42032	8.01521	0.0473884	07QMP	dna polymerase iii subunits gamma and tau	L	bad:BAD_0137	K02343			Actinobacteria	Bifidobacterium	Bifidobacterium adolescentis
SZEY-35A_GL0060984	0.0725407	4.97122	5.3884	0.0481131	0ND59	MutS2 protein	L	rho:RHOM_01075	K07456			Firmicutes	Roseburia	Roseburia intestinalis
MH0021_GL0042518	1.37975	5.92124	4.82201	0.0473884	0NF01	atp gtp-binding protein	S					Firmicutes	Roseburia	Roseburia intestinalis
MH0071_GL0033603	1.32992	5.48905	4.25994	0.0486009	0XPRU	Glycosyl transferase, family 2	M	Poorly Characterized	K07011			Firmicutes	Blautia
V1.CD36-0_GL0008419	0.114173	5.34068	4.66206	0.0491542	00BT8	primosomal protein N'	L	cgo:Corgl_1079	K04066			Actinobacteria	Collinsella
MH0108_GL0074154	2.50109	10.0526	8.18658	0.0481876	05C6N	Formate acetyltransferase	C	ova:OBV_40980	K00656
MH0204_GL0034285	-1.30666	6.67404	7.9508	0.0476523	05E2V	Glycosyltransferase 36	G	ccb:Clocel_0032	K00702
O2.UC27-0_GL0023655	-1.49672	5.53826	7.57682	0.0484567	08IUM	Glycogen debranching enzyme	G	bka:AH68_01745	K02438			Actinobacteria	Bifidobacterium	Bifidobacterium adolescentis
657314.CK5_06580	0.907301	5.29405	4.24802	0.0480691	05D2F	Ig domain protein, group 2 domain protein	G					Firmicutes	Blautia
MH0001_GL0013053	-1.28326	7.86001	9.23203	0.0473884	0ND4R	ATP-dependent clp protease, ATP-binding subunit	O	ere:EUBREC_2306	K03696
SZEY-40A_GL0057189	-1.38176	7.12412	7.93535	0.0481121	05C3Z	Outer membrane protein, OMP85 family	M	Cellular Processes and Signaling	K07278			Bacteroidetes	Alistipes
MH0002_GL0019333	-1.34667	7.20928	8.63326	0.0473884	COG0646	homocysteine S-methyltransferase activity	E	ere:EUBREC_1436	K00548
MH0012_GL0207837	-1.02643	7.14865	8.06879	0.0477887	099M8	homoserine dehydrogenase	E	pdi:BDI_0261	K12524			Bacteroidetes	Parabacteroides	Parabacteroides distasonis
MH0153_GL0081115	-1.24926	8.80118	10.2125	0.0473884	0ND4R	ATP-dependent clp protease, ATP-binding subunit	O	Folding, Sorting and Degradation	K03696
MH0281_GL0011610	-1.08463	8.99294	10.2961	0.0473884	0ENU3	Penicillin-binding protein 1a	M	Glycan Biosynthesis and Metabolism	K05366
479437.Elen_2730	-0.205978	6.40408	6.59789	0.0481855	COG1328	Anaerobic ribonucleoside-triphosphate reductase	F	ele:Elen_2730	K00527			Actinobacteria	Eggerthella	Eggerthella lenta
MH0442_GL0189499	1.24685	6.88253	5.43444	0.0496454	05E2V	Glycosyltransferase 36	G	ere:EUBREC_1072	K00702
MH0131_GL0017119	-1.27993	5.78197	7.22067	0.0481815	05NRE	integral membrane protein	S	Poorly Characterized	K07027			Actinobacteria	Bifidobacterium	Bifidobacterium adolescentis
T2D-53A_GL0064245	-1.4148	10.2046	11.0397	0.0473884	COG1185	Involved in mRNA degradation. Hydrolyzes single-stranded polyribonucleotides processively in the 3'- to 5'-direction (By similarity)	J	pdi:BDI_2760	K00962			Bacteroidetes	Parabacteroides	Parabacteroides sp. CT06
MH0086_GL0001066	0.0704217	5.17695	5.70187	0.0494846	0EPTE	Glycoside hydrolase family 3 domain protein	G	rix:RO1_07090	K05349
367928.BAD_1197	-1.19874	5.16307	7.21083	0.0489045	07QK4	glycoside hydrolase, family 3 domain protein	G	bad:BAD_1197	K05349			Actinobacteria	Bifidobacterium	Bifidobacterium adolescentis
479437.Elen_0462	-0.238742	7.93839	8.61772	0.0473884	00DF9	Anaerobic dimethyl sulfoxide reductase, A subunit, DmsA YnfE family	C	gpa:GPA_10050	K07309			Actinobacteria	Eggerthella	Eggerthella lenta
MH0188_GL0054046	1.40462	5.48035	4.54653	0.0473884	0EPYW	glycosyltransferase group 2 family protein	M	Poorly Characterized	K07011			Firmicutes	Blautia
O2.UC49-0_GL0051414	-1.07044	5.35906	6.82747	0.0491152	05D27	DNA-dependent RNA polymerase catalyzes the transcription of DNA into RNA using the four ribonucleoside triphosphates as substrates (By similarity)	K	ova:OBV_29630	K03046			Firmicutes	Pseudoflavonifractor
O2.UC49-0_GL0086406	0.998925	8.60365	7.36547	0.0473884	05C7W	Xanthine dehydrogenase	C	Nucleotide Metabolism	K00087
MH0276_GL0044087	-0.0239309	5.42608	6.03223	0.0480537	0ZVF4	cellulose-binding family II protein	G	Metabolism	K01238			Firmicutes	Roseburia	Roseburia intestinalis
MH0012_GL0003821	-1.23228	7.46214	8.52017	0.0473884	5550	Releases the supercoiling and torsional tension of DNA, which is introduced during the DNA replication and transcription, by transiently cleaving and rejoining one strand of the DNA duplex. Introduces a single-strand break via transesterification at a target site in duplex DNA. The scissile phosphodiester is attacked by the catalytic tyrosine of the enzyme, resulting in the formation of a DNA-(5'…	L	pdi:BDI_3599	K03168			Bacteroidetes	Parabacteroides	Parabacteroides sp. CT06
MH0001_GL0016167	-1.27423	9.22615	10.4549	0.0473884	05C8T	Leucyl-tRNA synthetase	J	rho:RHOM_08055	K01869			Firmicutes
MH0001_GL0016183	-1.24528	6.31911	8.00832	0.0473884	05C6A	phenylalanyl-tRNA synthetase (beta subunit)	J	rix:RO1_15230	K01890
158256496-stool1_revised_scaffold21525_1_gene33735	-0.293236	6.30758	6.92681	0.0473884	05C7W	Xanthine dehydrogenase	C	Metabolism of Other Amino Acids	K12528			Firmicutes	Eubacterium
MH0001_GL0005568	-1.28152	6.33783	9.04217	0.0473884	05E2V	Glycosyltransferase 36	G	Carbohydrate Metabolism	K00702
MH0246_GL0060920	-1.08814	6.37485	7.28998	0.0487147	07EEM	One of the essential components for the initiation of protein synthesis. Protects formylmethionyl-tRNA from spontaneous hydrolysis and promotes its binding to the 30S ribosomal subunits. Also involved in the hydrolysis of GTP during the formation of the 70S ribosomal complex (By similarity)	J	ova:OBV_40390	K02519			Firmicutes	Oscillibacter	Oscillibacter sp. PEA192
MH0339_GL0161655	-1.44233	10.8633	11.3458	0.0473884	09A39	tonB-dependent Receptor	P					Bacteroidetes	Alistipes
MH0012_GL0028084	-1.29061	6.04011	7.52393	0.0489092	055DE	TonB-dependent receptor	P	Cellular Processes and Signaling	K02014			Bacteroidetes	Parabacteroides	Parabacteroides distasonis
MH0131_GL0068395	-1.32591	5.19985	6.50806	0.0479198	COG3345	alpha-galactosidase	G	bad:BAD_1528	K07407			Actinobacteria	Bifidobacterium	Bifidobacterium adolescentis
MH0153_GL0012208	-1.27804	8.20295	9.64613	0.0473884	05C8T	Leucyl-tRNA synthetase	J	rch:RUM_13040	K01869
MH0188_GL0066021	1.54251	5.92595	4.47948	0.0473884	05C3D	Part of the Sec protein translocase complex. Interacts with the SecYEG preprotein conducting channel. SecDF uses the proton motive force (PMF) to complete protein translocation after the ATP-dependent function of SecA (By similarity)	U	rob:CK5_09130	K12257			Firmicutes	Blautia
479437.Elen_2720	-1.63726	4.8625	6.39293	0.0492377	00CSF	In eubacteria ppGpp (guanosine 3'-diphosphate 5-' diphosphate) is a mediator of the stringent response that coordinates a variety of cellular activities in response to changes in nutritional abundance (By similarity)	F	ele:Elen_2720	K00951			Actinobacteria	Eggerthella	Eggerthella lenta
MH0131_GL0133753	-1.3687	7.88776	9.0702	0.0479168	COG1328	Anaerobic ribonucleoside-triphosphate reductase	F	bad:BAD_1216	K00527			Actinobacteria	Bifidobacterium	Bifidobacterium adolescentis
MH0409_GL0073222	-1.37946	8.45978	10.106	0.0473884	0ENYC	ATPase, P-type (transporting), HAD superfamily, subfamily IC	P	Metabolism	K01552
O2.UC50-2_GL0173319	-1.21647	6.58331	7.39142	0.0478468	0563A	elongation factor G	T	afd:Alfi_1280	K02355			Bacteroidetes	Alistipes
MH0015_GL0039852	-1.37276	7.78745	9.15907	0.0473884	COG0370	Ferrous iron transport protein b	P	rix:RO1_07370	K04759
MH0153_GL0110351	-1.47859	9.2906	11.0327	0.0473884	07EEM	One of the essential components for the initiation of protein synthesis. Protects formylmethionyl-tRNA from spontaneous hydrolysis and promotes its binding to the 30S ribosomal subunits. Also involved in the hydrolysis of GTP during the formation of the 70S ribosomal complex (By similarity)	J	ral:Rumal_3013	K02519
MH0303_GL0105406	-1.33186	6.62063	8.04216	0.0473884	0EQ3Q	Glycosyl hydrolase family 2, sugar binding domain protein	G	rix:RO1_10620	K01190
O2.UC3-2_GL0004711	-1.04038	8.8532	10.1456	0.0473884	0F6YS	Aconitate hydratase	C	ere:EUBREC_0024	K01681
V1.CD36-0_GL0056879	-1.61042	5.06511	6.28211	0.0499775	00BJF	Required for the formation of a threonylcarbamoyl group on adenosine at position 37 (t(6)A37) in tRNAs that read codons beginning with adenine (By similarity)	O	cgo:Corgl_0202	K01409			Actinobacteria	Collinsella
MH0001_GL0010774	-1.57295	6.51243	8.38831	0.0473884	0ND59	MutS2 protein	L	ere:EUBREC_2915	K07456
MH0188_GL0185048	0.112292	5.07171	4.6925	0.0493	0ND59	MutS2 protein	L	rob:CK5_03270	K07456			Firmicutes	Blautia
DOM026_GL0028868	-1.50216	6.81533	8.20496	0.0473884	COG3345	alpha-galactosidase	G	rix:RO1_10650	K07407
435591.BDI_1146	-1.36705	8.17202	8.88699	0.0473884	09A4Y	export protein	M	Cellular Processes and Signaling	K01991			Bacteroidetes	Parabacteroides	Parabacteroides distasonis
MH0014_GL0115990	-1.40891	8.47457	10.1455	0.0473884	11MZW		S					Bacteroidetes	Bacteroides	Bacteroides caccae
MH0417_GL0214156	-1.45335	7.688	8.73953	0.0473884	099YT	Alpha-1,2-mannosidase	G					Bacteroidetes	Parabacteroides	Parabacteroides distasonis
MH0006_GL0160803	-1.26053	7.06981	7.7762	0.0487165	05CJ4	Catalyzes the interconversion of L-alanine and D- alanine. May also act on other amino acids (By similarity)	M	Metabolism of Other Amino Acids	K01775			Bacteroidetes	Alistipes
N011A_GL0058061	-1.52951	6.55168	7.94894	0.0473884	COG0370	Ferrous iron transport protein b	P	rch:RUM_12660	K04759
MH0002_GL0032417	-1.32646	7.46651	9.47517	0.0473884	0EQIF	Phosphoketolase	G	rix:RO1_37910	K01621			Firmicutes
MH0233_GL0054695	-1.48776	6.34249	8.31676	0.0487181	07EEM	One of the essential components for the initiation of protein synthesis. Protects formylmethionyl-tRNA from spontaneous hydrolysis and promotes its binding to the 30S ribosomal subunits. Also involved in the hydrolysis of GTP during the formation of the 70S ribosomal complex (By similarity)	J	ova:OBV_40390	K02519			Firmicutes	Pseudoflavonifractor
367928.BAD_1534	-1.3518	4.81639	6.58521	0.0481144	COG3250	hydrolase family 2	G	Carbohydrate Metabolism	K01190			Actinobacteria	Bifidobacterium	Bifidobacterium adolescentis
MH0188_GL0105084	0.960073	4.88572	4.63728	0.0479829	COG0370	Ferrous iron transport protein b	P	rob:CK5_14420	K04759			Firmicutes	Blautia
MH0001_GL0010765	-0.65045	7.83048	8.49932	0.0473884	05CWR	In eubacteria ppGpp (guanosine 3'-diphosphate 5-' diphosphate) is a mediator of the stringent response that coordinates a variety of cellular activities in response to changes in nutritional abundance (By similarity)	K, T	ere:EUBREC_2931	K00951
MH0014_GL0068895	0.0115713	5.48707	5.29111	0.0479157	0ENZY	TraE protein	U	Membrane Transport	K12063			Firmicutes	Roseburia	Roseburia hominis
MH0153_GL0078934	-1.60399	6.74451	8.28291	0.0473884	05C6A	phenylalanyl-tRNA synthetase (beta subunit)	J	rbr:RBR_13120	K01890
MH0377_GL0224450	0.274506	7.04896	7.09384	0.0473884	0F4KB	FtsX-like permease family	V	rus:RBI_I01307	K02004			Firmicutes	Roseburia	Roseburia intestinalis
V1.CD36-0_GL0132685	-1.49038	6.79677	7.78681	0.0473884	00CSF	In eubacteria ppGpp (guanosine 3'-diphosphate 5-' diphosphate) is a mediator of the stringent response that coordinates a variety of cellular activities in response to changes in nutritional abundance (By similarity)	F	cgo:Corgl_0610	K00951			Actinobacteria	Collinsella
T2D-206A_GL0019138	-1.59249	4.90595	6.29941	0.0485702	0F4KB	FtsX-like permease family	V	ere:EUBREC_2733	K02004			Firmicutes	Roseburia
O2.UC32-1_GL0020303	-1.24976	6.50503	7.3639	0.049533	0ENYC	ATPase, P-type (transporting), HAD superfamily, subfamily IC	P	Metabolism	K01552
159551223-stool1_revised_scaffold51075_1_gene125223	-0.99566	8.49742	9.03275	0.0477886	0556P	Alpha-1,2-mannosidase	G					Bacteroidetes	Parabacteroides	Parabacteroides distasonis
158924089-stool1_revised_C375782_1_gene43275	-1.4124	8.07036	8.83393	0.0473884	0555U	TonB-dependent receptor	P	Cellular Processes and Signaling	K02014			Bacteroidetes	Bacteroides
V1.CD18-0_GL0076744	0.615538	6.2341	5.73609	0.0485	0EPAJ	stage ii sporulation protein e	T	fpr:FP2_11350	K06382			Firmicutes	Faecalibacterium
V1.CD19-0_GL0106409	-1.41886	6.57595	8.62442	0.0473884	COG2723	beta-glucosidase	G	rix:RO1_18130	K05350
MH0001_GL0011660	-1.08696	7.06421	8.38054	0.0473884	08IUN	Phosphorylase is an important allosteric enzyme in carbohydrate metabolism. Enzymes from different sources differ in their regulatory mechanisms and in their natural substrates. However, all known phosphorylases share catalytic and structural properties (By similarity)	G	ere:EUBREC_2426	K00688
MH0086_GL0001068	0.0817469	5.04599	5.69695	0.0487246	05E2V	Glycosyltransferase 36	G	rix:RO1_07060	K00702
N087A_GL0086323	-1.39669	5.64559	7.2137	0.0475195	08IUN	Phosphorylase is an important allosteric enzyme in carbohydrate metabolism. Enzymes from different sources differ in their regulatory mechanisms and in their natural substrates. However, all known phosphorylases share catalytic and structural properties (By similarity)	G	ere:EUBREC_2426	K00688
MH0131_GL0155988	-1.41845	6.64622	7.74206	0.0475243	00C25	penicillin-binding protein	M	Metabolism	K00777			Actinobacteria	Bifidobacterium	Bifidobacterium adolescentis
MH0012_GL0112520	-1.42493	5.86095	7.58347	0.0492428	099IS	Immunoreactive 84 kDa antigen	S					Bacteroidetes	Parabacteroides	Parabacteroides sp. CT06
160158126-stool2_revised_scaffold34821_1_gene18537	-1.42694	5.76522	7.12595	0.0479814	05A2D	Histidine kinase	T	Enzyme Families	K11527			Bacteroidetes	Parabacteroides	Parabacteroides distasonis
MH0199_GL0009854	-1.38597	5.69442	7.1038	0.0477858	COG2217	p-type ATPase	P	bad:BAD_0058	K01552			Actinobacteria	Bifidobacterium	Bifidobacterium adolescentis
MH0001_GL0020043	-1.29309	7.82676	9.23103	0.0473884	05C6P	ATP-dependent serine protease that mediates the selective degradation of mutant and abnormal proteins as well as certain short-lived regulatory proteins. Required for cellular homeostasis and for survival from DNA damage and developmental changes induced by stress. Degrades polypeptides processively to yield small peptide fragments that are 5 to 10 amino acids long. Binds to DNA in a double-stran…	O	rho:RHOM_03300	K01338
MH0082_GL0034756	-1.31955	6.29528	8.04299	0.0473884	COG2723	beta-glucosidase	G	rix:RO1_18130	K05350
MH0188_GL0104459	1.56927	6.38019	5.42763	0.0473884	05C6P	ATP-dependent serine protease that mediates the selective degradation of mutant and abnormal proteins as well as certain short-lived regulatory proteins. Required for cellular homeostasis and for survival from DNA damage and developmental changes induced by stress. Degrades polypeptides processively to yield small peptide fragments that are 5 to 10 amino acids long. Binds to DNA in a double-stran…	O	rob:CK5_19250	K01338			Firmicutes	Blautia
MH0330_GL0213978	-1.3526	6.35865	7.62541	0.0473884	00C0N	Alpha-galactosidase	G	bad:BAD_1576	K07407			Actinobacteria	Bifidobacterium	Bifidobacterium adolescentis
MH0006_GL0000170	-1.30447	8.35311	8.93106	0.0473884	COG4206	tonB-dependent Receptor	P	osp:Odosp_1425	K16089			Bacteroidetes	Alistipes
MH0191_GL0183947	-0.658098	9.39283	10.4127	0.0473884	COG0296	Catalyzes the formation of the alpha-1,6-glucosidic linkages in glycogen by scission of a 1,4-alpha-linked oligosaccharide from growing alpha-1,4-glucan chains and the subsequent attachment of the oligosaccharide to the alpha-1,6 position (By similarity)	G	bad:BAD_0667	K00700			Actinobacteria	Bifidobacterium	Bifidobacterium adolescentis
O2.UC49-0_GL0070852	-1.38064	6.70584	7.42522	0.0490332	0ND4R	ATP-dependent clp protease, ATP-binding subunit	O	Folding, Sorting and Degradation	K03697			Firmicutes
NLF012_GL0076482	-1.40207	7.22893	8.72935	0.0473884	05C3D	Part of the Sec protein translocase complex. Interacts with the SecYEG preprotein conducting channel. SecDF uses the proton motive force (PMF) to complete protein translocation after the ATP-dependent function of SecA (By similarity)	U	ere:EUBREC_1012	K12257
MH0131_GL0090036	-1.3036	5.01437	6.5927	0.0481147	00C7D	Catalyzes the transfer of a methyl group from 5- methyltetrahydrofolate to homocysteine resulting in methionine formation (By similarity)	E	bad:BAD_0756	K00549			Actinobacteria	Bifidobacterium	Bifidobacterium adolescentis
MH0153_GL0044090	-1.3055	7.09705	8.19234	0.0473884	COG0646	homocysteine S-methyltransferase activity	E	Amino Acid Metabolism	K00548
SZEY-07A_GL0039832	-0.268002	9.68185	9.75406	0.0473884	05C6N	Formate acetyltransferase	C	bprl:CL2_09780	K00656			Firmicutes
MH0002_GL0005456	-1.69848	7.93766	9.50801	0.0473884	COG0210	helicase	L	ere:EUBREC_1395	K03657
MH0007_GL0017059	-1.24331	9.20841	10.2667	0.0473884	05C3D	Part of the Sec protein translocase complex. Interacts with the SecYEG preprotein conducting channel. SecDF uses the proton motive force (PMF) to complete protein translocation after the ATP-dependent function of SecA (By similarity)	U	ere:EUBREC_1012	K12257
MH0270_GL0058356	1.41663	5.96214	5.44227	0.0476521	07RF6	penicillin-binding protein	M	fpr:FP2_15980	K05515			Firmicutes	Faecalibacterium
MH0006_GL0019286	-1.15948	6.40016	8.60976	0.0473884	5550	Releases the supercoiling and torsional tension of DNA, which is introduced during the DNA replication and transcription, by transiently cleaving and rejoining one strand of the DNA duplex. Introduces a single-strand break via transesterification at a target site in duplex DNA. The scissile phosphodiester is attacked by the catalytic tyrosine of the enzyme, resulting in the formation of a DNA-(5'…	L	ash:AL1_17250	K03168			Bacteroidetes	Alistipes
O2.UC11-2_GL0053663	1.47123	8.19458	7.78753	0.0473884	0F6YS	Aconitate hydratase	C	med:MELS_0490	K01681			Firmicutes	Faecalibacterium
MH0251_GL0130834	-1.12039	7.21829	8.76624	0.0473884	0EPYS	Family 31	G	Carbohydrate Metabolism	K01187
V1.UC33-0_GL0158516	1.29209	7.36428	5.9886	0.0485888	05C7W	Xanthine dehydrogenase	C	Metabolism	K00540			Firmicutes	Faecalibacterium
MH0136_GL0099635	-1.35423	7.09635	8.40731	0.0483131	05C6K	Malic enzyme	C	pdi:BDI_1733	K00029			Bacteroidetes	Parabacteroides	Parabacteroides distasonis
MH0020_GL0041521	-1.05226	7.40547	8.31614	0.0479167	059FM	PAS domain S-box protein	T	Cellular Processes and Signaling	K05962			Bacteroidetes	Parabacteroides	Parabacteroides distasonis
MH0074_GL0050659	-1.31708	7.24396	7.69057	0.0499665	099SZ	Dipeptidyl peptidase IV	E	pdi:BDI_3094	K01278			Bacteroidetes	Parabacteroides	Parabacteroides distasonis
O2.UC37-2_GL0058648	1.20095	7.1962	6.41803	0.0473884	COG0296	Catalyzes the formation of the alpha-1,6-glucosidic linkages in glycogen by scission of a 1,4-alpha-linked oligosaccharide from growing alpha-1,4-glucan chains and the subsequent attachment of the oligosaccharide to the alpha-1,6 position (By similarity)	G	rob:CK5_23620	K00700			Firmicutes	Blautia
158479027-stool1_revised_scaffold27440_1_gene25389	-1.36226	6.47865	7.4712	0.048438	0EPWC	amino acids such as valine, to avoid such errors it has two additional distinct tRNA(Ile)-dependent editing activities. One activity is designated as 'pretransfer' editing and involves the hydrolysis of activated Val-AMP. The other activity is designated 'posttransfer' editing and involves deacylation of mischarged Val-tRNA(Ile) (By similarity)	J	eha:Ethha_0701	K01870
N049A_GL0092968	-1.32105	7.05967	8.2105	0.0473884	0NDNG	lysyl-tRNA synthetase	J	cls:CXIVA_07500	K04567
159207311-stool2_revised_scaffold17039_1_gene163392	-1.45413	7.26157	8.76666	0.0473884	0ENYB	Helicase, RecD TraA family	L	ere:EUBREC_0728	K03581
MH0161_GL0075018	1.13683	5.8728	5.08492	0.0473884	0F6YS	Aconitate hydratase	C	rob:CK5_15260	K01681			Firmicutes	Blautia
MH0006_GL0091356	-1.32579	6.22717	6.75019	0.0481908	COG0557	3'-5' exoribonuclease that releases 5'-nucleoside monophosphates and is involved in maturation of structured RNAs (By similarity)	K	afd:Alfi_0417	K12573			Bacteroidetes	Alistipes
MH0074_GL0059544	-1.27462	7.31572	8.42475	0.0476544	055RN	Alpha-1,2-mannosidase	G					Bacteroidetes	Parabacteroides	Parabacteroides distasonis
MH0349_GL0027534	-1.23471	7.56464	8.93482	0.0473884	0NDNG	lysyl-tRNA synthetase	J	cls:CXIVA_07500	K04567
MH0377_GL0210990	-1.42713	6.17967	8.38451	0.0473884	0EQYE		S	rob:CK5_09440	K01992			Firmicutes	Blautia
V1.CD2-0-PT_GL0044983	-1.65181	7.44892	9.19235	0.0473884	00BKA	Maltosyltransferase that uses maltose 1-phosphate (M1P) as the sugar donor to elongate linear or branched alpha-(1- 4)- glucans. Is involved in a branched alpha-glucan biosynthetic pathway from trehalose, together with TreS, Mak and GlgB (By similarity)	G	bad:BAD_1435	K16147			Actinobacteria	Bifidobacterium	Bifidobacterium adolescentis
N075A_GL0063698	-1.2141	8.84575	10.3454	0.0473884	0EQ3Q	Glycosyl hydrolase family 2, sugar binding domain protein	G	Carbohydrate Metabolism	K01190
V1.FI20_GL0079903	-1.4251	5.76744	7.30607	0.0479134	COG2217	p-type ATPase	P	bad:BAD_0058	K01552			Actinobacteria	Bifidobacterium	Bifidobacterium adolescentis
MH0012_GL0028760	-1.39614	6.38511	7.53177	0.0485097	06KFG	phosphate	S					Bacteroidetes	Parabacteroides	Parabacteroides distasonis
MH0071_GL0033295	0.605803	6.39836	6.08336	0.0473884	07V45	Membrane	S					Firmicutes	Blautia
MH0188_GL0196116	-1.2495	7.7679	9.14472	0.0473884	0EQYE		S	rob:CK5_09440	K01992			Firmicutes	Blautia
O2.UC21-0_GL0020491	-1.3878	8.58838	9.83105	0.0473884	COG0370	Ferrous iron transport protein b	P	rho:RHOM_03455	K04759			Firmicutes
V1.UC7-0_GL0033173	-1.32517	7.87517	9.08256	0.0492431	05CWX	Alpha-1,2-mannosidase	G					Bacteroidetes	Parabacteroides	Parabacteroides sp. CT06
MH0161_GL0002069	1.51776	10.1523	8.56088	0.0473884	05C6N	Formate acetyltransferase	C	rbr:RBR_07260	K00656			Firmicutes
479437.Elen_2896	-0.0663287	5.44718	5.69607	0.0489727	COG0465	Acts as a processive, ATP-dependent zinc metallopeptidase for both cytoplasmic and membrane proteins. Plays a role in the quality control of integral membrane proteins (By similarity)	O	ele:Elen_2896	K03798			Actinobacteria	Eggerthella	Eggerthella lenta
T2D-12A_GL0031592	-1.30314	9.23589	9.5035	0.0486483	08I0Z	Aconitate hydratase	C	bxy:BXY_12310	K01681			Bacteroidetes	Bacteroides	Bacteroides ovatus
MH0073_GL0033801	0.0593963	4.76749	5.04895	0.048866	0ENQX	Diguanylate cyclase	T	Metabolism	K14051			Firmicutes	Roseburia	Roseburia intestinalis
338793263-stool1_revised_scaffold8185_1_gene32941	1.52923	6.63105	5.81038	0.0473884	11G02	domain protein	C	Carbohydrate Metabolism	K11473			Firmicutes	Blautia	Blautia sp. SC05B48
MH0153_GL0125613	-1.45747	7.93306	9.31361	0.0473884	07J5G	topoisomerase IV, A subunit	L	Replication and Repair	K02469
MH0188_GL0086903	1.37499	6.22782	5.75835	0.0473884	11G02	domain protein	C	Carbohydrate Metabolism	K00123			Firmicutes
V1.CD36-0_GL0047962	-0.713015	6.53674	6.82713	0.0475191	05CDB	Required for chromosome condensation and partitioning (By similarity)	D	cgo:Corgl_1051	K03529			Actinobacteria	Collinsella
MH0004_GL0029807	1.47289	6.76926	5.25124	0.0473884	0ENZI	Helicase, RecD TraA family	L	Replication and Repair	K03581			Firmicutes	Dorea
MH0122_GL0028799	-1.44608	6.70612	8.59702	0.0475189	07UXB	conjugation system ATPase, TraG family	S	Membrane Transport	K12063			Bacteroidetes	Capnocytophaga
MH0131_GL0088848	-0.857379	9.2752	9.86189	0.0473884	00DJ3	Catalyzes the reversible transfer of the terminal phosphate of ATP to form a long-chain polyphosphate (polyP) (By similarity)	P	bad:BAD_0127	K00937			Actinobacteria	Bifidobacterium	Bifidobacterium adolescentis
MH0161_GL0145845	0.715313	5.92612	5.43743	0.0475201	COG0210	helicase	L	rob:CK5_17830	K03657			Firmicutes	Blautia
O2.UC50-2_GL0145802	-1.22138	8.17079	9.43007	0.0473884	08IUM	Glycogen debranching enzyme	G	ere:EUBREC_2964	K02438
MH0001_GL0006709	-1.23076	8.01793	9.58017	0.0473884	05C25	Primosomal protein n'	L	ere:EUBREC_2347	K04066
MH0131_GL0077601	-1.57329	4.88781	6.59334	0.0481118	00BT8	primosomal protein N'	L	bad:BAD_0542	K04066			Actinobacteria	Bifidobacterium	Bifidobacterium adolescentis
MH0187_GL0036529	-1.39013	6.21345	7.36183	0.0480541	07QK4	glycoside hydrolase, family 3 domain protein	G	pdi:BDI_3104	K05349			Bacteroidetes	Parabacteroides	Parabacteroides distasonis
O2.UC23-2_GL0120322	-1.355	7.47058	9.18074	0.0473884	05C24	DNA gyrase negatively supercoils closed circular double- stranded DNA in an ATP-dependent manner and also catalyzes the interconversion of other topological isomers of double-stranded DNA rings, including catenanes and knotted rings (By similarity)	L	rix:RO1_23560	K02469
MH0188_GL0054061	1.41731	7.3149	5.43472	0.0473884	0ENYB	Helicase, RecD TraA family	L	rob:CK5_33550	K03581			Firmicutes	Blautia
O2.UC50-2_GL0041966	-1.37448	8.70791	9.28161	0.0473884	055EG	p-type ATPase	P	bhl:Bache_1200	K01533			Bacteroidetes	Alistipes
O2.UC43-1_GL0041999	0.290069	8.67375	8.59078	0.0473884	0NDGY	Acts as a processive, ATP-dependent zinc metallopeptidase for both cytoplasmic and membrane proteins. Plays a role in the quality control of integral membrane proteins (By similarity)	O	ere:EUBREC_0691	K03798
MH0188_GL0064666	-1.31229	7.9326	8.55739	0.0496402	COG4907	membrane	S					Actinobacteria	Bifidobacterium	Bifidobacterium adolescentis
V1.CD36-0_GL0049785	1.04384	10.8143	9.36229	0.0473884	COG1328	Anaerobic ribonucleoside-triphosphate reductase	F	cgo:Corgl_0678	K00527			Actinobacteria	Collinsella
MH0188_GL0064409	1.51778	6.63264	5.23718	0.0490436	05C25	Primosomal protein n'	L	rob:CK5_17360	K04066			Firmicutes	Blautia
DLF001_GL0038581	-1.49636	7.77941	8.967	0.0497139	0YK8K	Tetratricopeptide repeat	S					Bacteroidetes	Parabacteroides	Parabacteroides distasonis
MH0020_GL0007967	-1.32813	5.50177	7.43757	0.0491349	05A3F	SusD family	S					Bacteroidetes	Bacteroides	Bacteroides ovatus
MH0139_GL0084416	-1.41921	6.67887	7.54137	0.0494945	05CZH	peptidase	S					Bacteroidetes	Alistipes
O2.CD1-0_GL0099085	-1.44823	7.05518	8.14674	0.0492541	0NDGY	Acts as a processive, ATP-dependent zinc metallopeptidase for both cytoplasmic and membrane proteins. Plays a role in the quality control of integral membrane proteins (By similarity)	O	ova:OBV_40580	K03798			Firmicutes	Oscillibacter	Oscillibacter sp. PEA192
MH0441_GL0001637	-1.16942	5.57389	6.79661	0.047783	07QSK	Phage infection protein	S	bad:BAD_0105	K01421			Actinobacteria	Bifidobacterium	Bifidobacterium adolescentis
158802708-stool2_revised_C1076259_1_gene161635	-0.775345	6.91938	7.47274	0.0478515	0NDGY	Acts as a processive, ATP-dependent zinc metallopeptidase for both cytoplasmic and membrane proteins. Plays a role in the quality control of integral membrane proteins (By similarity)	O	ere:EUBREC_0691	K03798
MH0001_GL0005437	-1.2541	8.46641	9.81739	0.0473884	COG1132	(ABC) transporter	V	ere:EUBREC_2172	K06147
V1.CD22-0_GL0176172	-1.14469	8.07385	9.08824	0.0475188	09ASC		S					Bacteroidetes	Alistipes
MH0006_GL0019275	-1.30265	7.77493	8.38801	0.0475223	05CWR	In eubacteria ppGpp (guanosine 3'-diphosphate 5-' diphosphate) is a mediator of the stringent response that coordinates a variety of cellular activities in response to changes in nutritional abundance (By similarity)	K, T	afd:Alfi_1685	K00951			Bacteroidetes	Alistipes
V1.UC13-0_GL0026774	0.954956	5.85503	5.10914	0.0476577	0ND4V	penicillin-binding protein	M	Cellular Processes and Signaling	K08384			Firmicutes	Blautia
SZEY-35A_GL0124692	-0.0255999	5.4657	6.24145	0.0473884	00MBE	Molybdopterin oxidoreductase	C	ele:Elen_2919	K08352			Actinobacteria	Eggerthella	Eggerthella lenta
MH0008_GL0017536	-1.47248	7.72828	9.86677	0.0473884	COG3345	alpha-galactosidase	G	coo:CCU_22950	K07407
MH0008_GL0044497	-1.25092	8.08623	9.42307	0.0473884	0EPIU	phosphorylase	S	rum:CK1_01170	K15533
MH0071_GL0045536	1.07369	5.19892	4.31403	0.0487951	COG3345	alpha-galactosidase	G	Carbohydrate Metabolism	K07407			Firmicutes	Blautia
MH0153_GL0001575	-1.48189	10.1468	11.7042	0.0473884	0NDBH	Anaerobic ribonucleoside-triphosphate reductase	F	ral:Rumal_1852	K00527
MH0199_GL0125201	-1.45596	5.8331	7.70582	0.0473884	COG4907	membrane	S					Actinobacteria	Bifidobacterium	Bifidobacterium adolescentis
MH0153_GL0003510	-1.21669	7.11856	8.46779	0.0473884	0EPIU	phosphorylase	S	rum:CK1_01170	K15533
MH0257_GL0172919	-1.4369	9.69972	11.4179	0.0473884	COG1185	Involved in mRNA degradation. Hydrolyzes single-stranded polyribonucleotides processively in the 3'- to 5'-direction (By similarity)	J	rbr:RBR_18910	K00962
MH0153_GL0094005	-1.31548	6.96373	8.5651	0.0473884	COG0370	Ferrous iron transport protein b	P	fpr:FP2_26950	K04759
MH0188_GL0053479	1.24457	5.87183	4.91468	0.047655	COG0550	Releases the supercoiling and torsional tension of DNA, which is introduced during the DNA replication and transcription, by transiently cleaving and rejoining one strand of the DNA duplex. Introduces a single-strand break via transesterification at a target site in duplex DNA. The scissile phosphodiester is attacked by the catalytic tyrosine of the enzyme, resulting in the formation of a DNA-(5'…	L	rob:CK5_07240	K03169			Firmicutes	Blautia
MH0311_GL0000834	0.0410849	6.32699	6.65457	0.0473884	0EPIU	phosphorylase	S	ere:EUBREC_0138	K15533			Firmicutes
O2.UC19-1_GL0029856	-0.567127	5.24292	6.31486	0.0491795	0NFV8	acetyl-CoA synthase complex, beta subunit	C	cst:CLOST_1171	K14138			Firmicutes	Ruminococcus
MH0001_GL0005304	-1.25385	7.09022	8.7159	0.0473884	0NDBH	Anaerobic ribonucleoside-triphosphate reductase	F	ere:EUBREC_2400	K00527
MH0322_GL0039828	-0.545233	9.91472	9.82474	0.0473884	COG0514	atp-dependent dna helicase	L	pdi:BDI_2394	K03654			Bacteroidetes	Parabacteroides	Parabacteroides distasonis
MH0203_GL0231676	1.04606	6.00823	5.46034	0.0473884	0ND4V	penicillin-binding protein	M	Cellular Processes and Signaling	K08384			Firmicutes	Blautia
O2.UC54-0_GL0011609	-1.31582	7.6866	8.69303	0.0490992	055HH	Acts as a processive, ATP-dependent zinc metallopeptidase for both cytoplasmic and membrane proteins. Plays a role in the quality control of integral membrane proteins (By similarity)	O	bxy:BXY_31310	K03798			Bacteroidetes	Bacteroides	Bacteroides xylanisolvens
MH0239_GL0124422	-1.44606	6.38208	7.9664	0.04752	0NDGY	Acts as a processive, ATP-dependent zinc metallopeptidase for both cytoplasmic and membrane proteins. Plays a role in the quality control of integral membrane proteins (By similarity)	O	Enzyme Families	K03798
MH0451_GL0085419	-1.3494	8.55632	9.51758	0.0473884	09C0Q	Peptidase C13 family	O	Enzyme Families	K01369			Bacteroidetes	Odoribacter	Odoribacter splanchnicus
MH0006_GL0148774	-1.16809	6.6757	6.96114	0.0491238	COG0339	oligopeptidase a	E	afd:Alfi_0337	K01284			Bacteroidetes	Alistipes
763860675-stool2_revised_scaffold4583_1_gene16583	2.34439	9.42216	6.72343	0.047653	08HRN	Catalyzes the phosphorylation of pyruvate to phosphoenolpyruvate (By similarity)	G	rix:RO1_07940	K01006			Firmicutes	Roseburia	Roseburia intestinalis
435591.BDI_0665	-1.56525	8.68774	9.62537	0.0476511	05E2D	ec 3.2.1.52	G	pdi:BDI_0665	K12373			Bacteroidetes	Parabacteroides	Parabacteroides distasonis
MH0012_GL0160302	-1.36327	8.07726	9.12477	0.0475223	0555H	Peptidase, S9A B C family, catalytic domain protein	E	pdi:BDI_2193	K01278			Bacteroidetes	Parabacteroides	Parabacteroides distasonis
MH0110_GL0060934	1.42125	9.44219	8.1197	0.0475202	0NDBH	Anaerobic ribonucleoside-triphosphate reductase	F	fpr:FP2_22530	K00527			Firmicutes	Faecalibacterium
MH0196_GL0067289	0.0534649	4.71852	4.68308	0.0487951	0ND4U	Domain protein	K	rob:CK5_15850	K06959			Firmicutes	Blautia
MH0244_GL0147707	1.30071	6.13427	5.18209	0.0473884	0NDBH	Anaerobic ribonucleoside-triphosphate reductase	F	fpr:FP2_22530	K00527			Firmicutes	Faecalibacterium
367928.BAD_0308	-1.26954	6.70331	8.395	0.0473884	COG1640	4-alpha-glucanotransferase	G	bad:BAD_0308	K00705			Actinobacteria	Bifidobacterium	Bifidobacterium adolescentis
MH0007_GL0044412	-1.40785	6.66492	8.27333	0.0473884	0P6KY	exporters of the RND superfamily	S	rho:RHOM_01385	K07003
MH0161_GL0138086	-0.248291	10.4758	10.5594	0.0473884	COG1640	4-alpha-glucanotransferase	G	bad:BAD_1560	K00705			Actinobacteria	Bifidobacterium	Bifidobacterium adolescentis
MH0377_GL0000859	0.975129	5.48433	5.0889	0.0473884	0EPPR	peptidase, U32	O	Enzyme Families	K08303			Firmicutes	Blautia
MH0005_GL0011678	-1.07163	7.08559	8.90619	0.0473884	0EPIU	phosphorylase	S	ere:EUBREC_0138	K15533			Firmicutes		Lachnospiraceae bacterium
MH0052_GL0047035	-1.43733	5.35565	7.00554	0.0477829	0NE23	Catalyzes the reversible transfer of the terminal phosphate of ATP to form a long-chain polyphosphate (polyP) (By similarity)	P	ere:EUBREC_0412	K00937
MH0131_GL0068396	-1.35277	4.57838	6.60049	0.0496568	COG3533	Secreted protein	S	bad:BAD_1529	K09955			Actinobacteria	Bifidobacterium	Bifidobacterium adolescentis
V1.UC41-0_GL0033382	-1.47764	6.16591	7.55231	0.0494952	09FXJ	domain protein	S					Bacteroidetes	Parabacteroides	Parabacteroides distasonis
MH0329_GL0058719	-1.28176	6.14326	7.72882	0.0473884	COG1368	Sulfatase	M	Cellular Processes and Signaling	K01138
V1.UC22-1_GL0135172	1.36069	5.33271	4.62966	0.0480533	0NEDA	response regulator	T	rob:CK5_13280	K07814			Firmicutes	Blautia
MH0109_GL0006162	-1.34429	9.88844	10.4671	0.0491792	0563A	elongation factor G	T	bxy:BXY_11160	K02355			Bacteroidetes	Bacteroides	Bacteroides ovatus
MH0423_GL0026082	-1.4733	6.14552	7.73482	0.0473884	COG0659	sulfate transporter	P	Cellular Processes and Signaling	K03321
MH0139_GL0115266	-1.48615	4.62247	6.27984	0.048846	0ND4U	Domain protein	K	rix:RO1_38680	K06959
MH0188_GL0199064	0.820077	5.63973	4.74256	0.047789	0NE23	Catalyzes the reversible transfer of the terminal phosphate of ATP to form a long-chain polyphosphate (polyP) (By similarity)	P	rob:CK5_29920	K00937			Firmicutes	Blautia
MH0245_GL0050952	-0.745839	8.91754	9.35692	0.0476572	COG2185	Methylmalonyl-coA mutase	I	pdi:BDI_2302	K01847			Bacteroidetes	Parabacteroides	Parabacteroides distasonis
V1.UC43-0_GL0069324	2.33135	6.63106	5.14985	0.0486469	07QVV	MMPL family	S	rix:RO1_37350	K07003			Firmicutes	Roseburia	Roseburia intestinalis
MH0153_GL0087113	-1.35101	6.73865	8.50475	0.0473884	0ND4U	Domain protein	K	ccl:Clocl_0596	K06959
MH0162_GL0026506	-1.4193	7.97377	8.86875	0.0473884	COG0143	Is required not only for elongation of protein synthesis but also for the initiation of all mRNA translation through initiator tRNA(fMet) aminoacylation (By similarity)	J	pdi:BDI_2791	K01874			Bacteroidetes	Parabacteroides	Parabacteroides distasonis
O2.UC17-2_GL0021387	-1.36906	7.20786	8.44382	0.0480504	COG2185	Methylmalonyl-coA mutase	I	pdi:BDI_2302	K01847			Bacteroidetes	Bacteroides
MH0006_GL0006757	-1.53055	6.57485	7.59518	0.0476563	COG2185	Methylmalonyl-coA mutase	I	ash:AL1_29940	K01847			Bacteroidetes	Alistipes
MH0071_GL0037786	0.69118	5.13163	4.65166	0.0494774	0NGTM		S					Firmicutes	Blautia
MH0094_GL0021576	-1.44223	5.1147	7.09056	0.0476548	0NDJ7	Glutamate synthase	E	ere:EUBREC_2274	K00284			Firmicutes		Lachnospiraceae bacterium GAM79
MH0153_GL0012196	-1.60076	7.07688	8.73977	0.0473884	COG0550	Releases the supercoiling and torsional tension of DNA, which is introduced during the DNA replication and transcription, by transiently cleaving and rejoining one strand of the DNA duplex. Introduces a single-strand break via transesterification at a target site in duplex DNA. The scissile phosphodiester is attacked by the catalytic tyrosine of the enzyme, resulting in the formation of a DNA-(5'…	L	rbr:RBR_15210	K03168
V1.FI07_GL0015742	0.646607	6.23894	5.59148	0.0475225	05E2V	Glycosyltransferase 36	G	fpa:FPR_05900	K00702			Firmicutes	Faecalibacterium	Faecalibacterium prausnitzii
T2D-56A_GL0051245	-1.2421	8.43887	9.72269	0.0473884	0ENQV	heavy metal translocating P-type ATPase	P	Metabolism	K01552
367928.BAD_0683	-1.33051	8.78373	9.83229	0.0473884	07QWS	glycogen debranching enzyme glgx	G	bad:BAD_0683	K02438			Actinobacteria	Bifidobacterium	Bifidobacterium adolescentis
MH0012_GL0194438	-1.26356	7.46271	8.28161	0.0477914	05CZH	peptidase	S					Bacteroidetes	Parabacteroides	Parabacteroides distasonis
MH0073_GL0024625	5.91022	0.11268	-6.39357	0.0473884	0NJUA	GGDEF domain	T	Signal Transduction	K03406			Firmicutes	Eubacterium
MH0165_GL0109104	0.904914	10.4104	9.40064	0.0473884	05CEJ	Catalyzes the GTP-dependent ribosomal translocation step during translation elongation. During this step, the ribosome changes from the pre-translocational (PRE) to the post- translocational (POST) state as the newly formed A-site-bound peptidyl-tRNA and P-site-bound deacylated tRNA move to the P and E sites, respectively. Catalyzes the coordinated movement of the two tRNA molecules, the mRNA and…	J	pdi:BDI_2382	K02355			Bacteroidetes	Parabacteroides	Parabacteroides distasonis
MH0012_GL0145005	-1.2186	8.99093	10.3236	0.0473884	055H1	Peptidyl-prolyl cis-trans isomerase	O	pdi:BDI_0184	K03770			Bacteroidetes	Parabacteroides	Parabacteroides sp. CT06
MH0244_GL0078973	1.41796	5.63764	4.57312	0.0484552	0NDGY	Acts as a processive, ATP-dependent zinc metallopeptidase for both cytoplasmic and membrane proteins. Plays a role in the quality control of integral membrane proteins (By similarity)	O	Enzyme Families	K03798			Firmicutes	Faecalibacterium
V1.CD36-0_GL0070868	-1.4131	5.94872	7.05106	0.0486452	COG0557	3'-5' exoribonuclease that releases 5'-nucleoside monophosphates and is involved in maturation of structured RNAs (By similarity)	K	Folding, Sorting and Degradation	K12573			Actinobacteria	Collinsella
V1.FI15_GL0060548	-1.38648	5.48565	7.23307	0.0490407	00BW7	beta-galactosidase EC 3.2.1.23	G	bad:BAD_1401	K12308			Actinobacteria	Bifidobacterium	Bifidobacterium adolescentis
MH0001_GL0019554	-1.17299	8.80618	9.74726	0.0473884	0ENZV	3'-5' exoribonuclease that releases 5'-nucleoside monophosphates and is involved in maturation of structured RNAs (By similarity)	K	ere:EUBREC_1538	K12573
159632143-stool1_revised_C933328_1_gene12120	-1.45302	7.16878	8.50891	0.0485855	COG0339	oligopeptidase a	E	pdi:BDI_1602	K01284			Bacteroidetes	Parabacteroides	Parabacteroides distasonis
MH0161_GL0071792	-1.50171	7.62868	8.81445	0.0473884	COG0283	Cytidine monophosphate kinase	F	bka:AH68_05905	K03977			Actinobacteria	Bifidobacterium	Bifidobacterium adolescentis
MH0393_GL0060548	2.28096	9.10365	7.374	0.0473884	0NFV8	acetyl-CoA synthase complex, beta subunit	C	taz:TREAZ_1648	K14138			Firmicutes	Blautia
O2.UC46-0_GL0101802	1.49508	6.19616	4.78962	0.0475234	11VPT	NlpC P60 family protein	S					Firmicutes	Blautia
O2.UC8-2_GL0052626	2.90542	6.97072	4.07823	0.0473884	0NFV8	acetyl-CoA synthase complex, beta subunit	C	taz:TREAZ_1648	K14138			Firmicutes	Blautia
SZEY-40A_GL0026326	-1.48283	7.27258	9.04919	0.0473884	COG0187	DNA gyrase negatively supercoils closed circular double- stranded DNA in an ATP-dependent manner and also catalyzes the interconversion of other topological isomers of double-stranded DNA rings, including catenanes and knotted rings (By similarity)	L	rbr:RBR_14050	K02470
479437.Elen_2922	-0.411831	6.32815	7.07133	0.0473884	COG2414	aldehyde ferredoxin oxidoreductase	C	Carbohydrate Metabolism	K03738			Actinobacteria	Eggerthella	Eggerthella lenta
411459.RUMOBE_00214	0.648765	4.52273	4.24406	0.0491819	05CBF	Catalyzes the synthesis of the hydroxymethylpyrimidine phosphate (HMP-P) moiety of thiamine from aminoimidazole ribotide (AIR) in a radical S-adenosyl-L-methionine (SAM)-dependent reaction (By similarity)	H	Metabolism of Cofactors and Vitamins	K03147			Firmicutes	Blautia
MH0001_GL0018270	-1.39798	6.07251	7.87977	0.0473884	0NE23	Catalyzes the reversible transfer of the terminal phosphate of ATP to form a long-chain polyphosphate (polyP) (By similarity)	P	rix:RO1_09930	K00937
MH0012_GL0169214	-1.3344	6.9691	7.96285	0.0498343	COG2183	domain protein	K	pdi:BDI_1372	K06959			Bacteroidetes	Parabacteroides	Parabacteroides distasonis
O2.UC47-1_GL0012137	-1.47141	5.32237	7.03047	0.0483399	05CEJ	Catalyzes the GTP-dependent ribosomal translocation step during translation elongation. During this step, the ribosome changes from the pre-translocational (PRE) to the post- translocational (POST) state as the newly formed A-site-bound peptidyl-tRNA and P-site-bound deacylated tRNA move to the P and E sites, respectively. Catalyzes the coordinated movement of the two tRNA molecules, the mRNA and…	J	fpr:FP2_18780	K02355			Firmicutes	Ruthenibacterium	Ruthenibacterium lactatiformans
T2D-83A_GL0048872	-0.995817	7.00389	8.41064	0.0473884	05D2I	leucyl aminopeptidase (aminopeptidase T)	S	Metabolism	K01269
160765029-stool1_revised_scaffold62_1_gene51067	0.936892	9.02124	8.54856	0.0473884	05CEJ	Catalyzes the GTP-dependent ribosomal translocation step during translation elongation. During this step, the ribosome changes from the pre-translocational (PRE) to the post- translocational (POST) state as the newly formed A-site-bound peptidyl-tRNA and P-site-bound deacylated tRNA move to the P and E sites, respectively. Catalyzes the coordinated movement of the two tRNA molecules, the mRNA and…	J	ere:EUBREC_0382	K02355			Firmicutes	Eubacterium
O2.UC37-1_GL0029800	1.06706	6.47707	5.78195	0.0473884	05JDD	CDP-glycerol poly(glycerophosphate) glycerophosphotransferase	M	Cellular Processes and Signaling	K09809			Firmicutes	Blautia
V1.FI19_GL0106091	1.32796	7.92529	7.09899	0.0473884	0NF1E	Metallo-beta-lactamase superfamily	Q	Cellular Processes and Signaling	K01138
MH0001_GL0002616	-1.2785	7.35051	8.38113	0.0473884	0P2GJ	glutamine synthetase	E	ere:EUBREC_0701	K01915			Firmicutes
N066A_GL0035429	-1.42243	9.32421	11.099	0.0473884	COG0296	Catalyzes the formation of the alpha-1,6-glucosidic linkages in glycogen by scission of a 1,4-alpha-linked oligosaccharide from growing alpha-1,4-glucan chains and the subsequent attachment of the oligosaccharide to the alpha-1,6 position (By similarity)	G	fpr:FP2_14400	K00700
479437.Elen_0960	0.232747	5.76207	5.88579	0.0499131	05CEJ	Catalyzes the GTP-dependent ribosomal translocation step during translation elongation. During this step, the ribosome changes from the pre-translocational (PRE) to the post- translocational (POST) state as the newly formed A-site-bound peptidyl-tRNA and P-site-bound deacylated tRNA move to the P and E sites, respectively. Catalyzes the coordinated movement of the two tRNA molecules, the mRNA and…	J	ele:Elen_0960	K02355			Actinobacteria	Eggerthella	Eggerthella lenta
MH0131_GL0033672	-1.34597	5.19222	7.12211	0.0498415	05DPE	Conserved Protein	S					Actinobacteria	Bifidobacterium	Bifidobacterium adolescentis
O2.UC22-1_GL0005981	-1.34759	8.333	9.98993	0.0473884	05CEJ	Catalyzes the GTP-dependent ribosomal translocation step during translation elongation. During this step, the ribosome changes from the pre-translocational (PRE) to the post- translocational (POST) state as the newly formed A-site-bound peptidyl-tRNA and P-site-bound deacylated tRNA move to the P and E sites, respectively. Catalyzes the coordinated movement of the two tRNA molecules, the mRNA and…	J	ere:EUBREC_1978	K02355
MH0012_GL0053666	-1.48737	6.68029	8.69233	0.0473884	05CEJ	Catalyzes the GTP-dependent ribosomal translocation step during translation elongation. During this step, the ribosome changes from the pre-translocational (PRE) to the post- translocational (POST) state as the newly formed A-site-bound peptidyl-tRNA and P-site-bound deacylated tRNA move to the P and E sites, respectively. Catalyzes the coordinated movement of the two tRNA molecules, the mRNA and…	J	afd:Alfi_1701	K02355			Bacteroidetes	Alistipes
MH0060_GL0022560	1.65902	5.38934	4.2326	0.0476531	08IYH	Dna topoisomerase	L	rto:RTO_00720	K03169			Firmicutes	Ruthenibacterium	Ruthenibacterium lactatiformans
MH0131_GL0041350	-1.4036	6.35028	7.86779	0.0492432	COG0556	damaged site, the DNA wraps around one UvrB monomer. DNA wrap is dependent on ATP binding by UvrB and probably causes local melting of the DNA helix, facilitating insertion of UvrB beta-hairpin between the DNA strands. Then UvrB probes one DNA strand for the presence of a lesion. If a lesion is found the UvrA subunits dissociate and the UvrB-DNA preincision complex is formed. This complex is subs…	L	bad:BAD_0676	K03702			Actinobacteria	Bifidobacterium	Bifidobacterium adolescentis
MH0177_GL0104074	-0.696989	9.00143	9.92823	0.0473884	COG0515	Serine Threonine protein kinase	T	Enzyme Families	K08884
MH0153_GL0111958	-0.766715	10.1212	11.0062	0.0473884	05CEJ	Catalyzes the GTP-dependent ribosomal translocation step during translation elongation. During this step, the ribosome changes from the pre-translocational (PRE) to the post- translocational (POST) state as the newly formed A-site-bound peptidyl-tRNA and P-site-bound deacylated tRNA move to the P and E sites, respectively. Catalyzes the coordinated movement of the two tRNA molecules, the mRNA and…	J	eha:Ethha_1073	K02355
MH0188_GL0025245	-1.34307	8.58369	9.9735	0.0473884	05CV1	Transketolase (EC 2.2.1.1)	G	bad:BAD_0829	K00615			Actinobacteria	Bifidobacterium	Bifidobacterium adolescentis
MH0371_GL0070225	0.92614	9.6545	8.25502	0.0475205	05FFF	abc transporter permease protein	V	Membrane Transport	K02004			Firmicutes	Faecalibacterium
MH0376_GL0141978	-1.34243	7.56419	8.25591	0.0497023	099IZ	ABC transporter, ATP-binding protein	S	pdi:BDI_2033	K15738			Bacteroidetes	Parabacteroides	Parabacteroides distasonis
158479027-stool1_revised_C758607_1_gene120195	-1.47876	5.57557	7.08272	0.0496459	COG0085	DNA-dependent RNA polymerase catalyzes the transcription of DNA into RNA using the four ribonucleoside triphosphates as substrates (By similarity)	K	eha:Ethha_1069	K03043	gb|BAD59497.1|ARO:3000501|Nocardia rifampin resistant beta-subunit of RNA polymerase (rpoB2) [Nocardia farcinica IFM 10152]
MH0188_GL0104502	1.57595	7.17307	6.15493	0.0473884	07QMG	Nad synthetase	H	rum:CK1_36720	K01950			Firmicutes	Blautia
MH0245_GL0156823	-1.32831	6.7944	8.04567	0.0476524	05CEJ	Catalyzes the GTP-dependent ribosomal translocation step during translation elongation. During this step, the ribosome changes from the pre-translocational (PRE) to the post- translocational (POST) state as the newly formed A-site-bound peptidyl-tRNA and P-site-bound deacylated tRNA move to the P and E sites, respectively. Catalyzes the coordinated movement of the two tRNA molecules, the mRNA and…	J	ova:OBV_34950	K02355			Firmicutes	Pseudoflavonifractor
V1.CD15-3_GL0086140	-1.65016	6.28574	8.71392	0.047656	0ND5J	p-type ATPase	P	Metabolism	K01533
MH0374_GL0213116	-1.31846	7.36524	8.84611	0.0473884	0XPGH	methyl-accepting chemotaxis protein	S	Signal Transduction	K03406
V1.CD36-0_GL0067870	-1.43075	7.62422	8.69141	0.0473884	00C25	penicillin-binding protein	M	Glycan Biosynthesis and Metabolism	K05366			Actinobacteria	Collinsella
764143897-stool1_revised_scaffold31823_1_gene7575	-1.48664	7.15177	9.01117	0.0476526	COG4232	Required to facilitate the formation of correct disulfide bonds in some periplasmic proteins and for the assembly of the periplasmic c-type cytochromes. Acts by transferring electrons from cytoplasmic thioredoxin to the periplasm. This transfer involves a cascade of disulfide bond formation and reduction steps (By similarity)	O	pdi:BDI_3793	K04084			Bacteroidetes	Parabacteroides	Parabacteroides sp. CT06
MH0012_GL0183488	-1.44889	8.23416	9.0077	0.0480527	COG0339	oligopeptidase a	E	pdi:BDI_0207	K01284			Bacteroidetes	Parabacteroides	Parabacteroides distasonis
MH0131_GL0034718	1.87522	10.9011	8.60099	0.0473884	COG0465	Acts as a processive, ATP-dependent zinc metallopeptidase for both cytoplasmic and membrane proteins. Plays a role in the quality control of integral membrane proteins (By similarity)	O	bad:BAD_0409	K03798			Actinobacteria	Bifidobacterium	Bifidobacterium adolescentis
MH0288_GL0026579	-1.18547	9.73129	11.4492	0.0473884	0NDVY	Chea signal transduction histidine kinase	T	Enzyme Families	K03407
MH0001_GL0018238	-0.610287	9.23285	9.99977	0.0473884	COG1185	Involved in mRNA degradation. Hydrolyzes single-stranded polyribonucleotides processively in the 3'- to 5'-direction (By similarity)	J	rho:RHOM_08460	K00962			Firmicutes
MH0006_GL0136496	-1.33348	7.81035	8.92742	0.0473884	055HH	Acts as a processive, ATP-dependent zinc metallopeptidase for both cytoplasmic and membrane proteins. Plays a role in the quality control of integral membrane proteins (By similarity)	O	ash:AL1_29640	K03798			Bacteroidetes	Alistipes
V1.UC35-0_GL0034366	-1.26115	7.19135	8.42466	0.0473884	05CJX	Molecular chaperone. Has ATPase activity (By similarity)	O	ere:EUBREC_1573	K04079			Firmicutes
MH0092_GL0021425	-1.34482	6.65574	8.44438	0.0473884	COG0840	Methyl-accepting chemotaxis	S	rix:RO1_05680	K03406
MH0131_GL0166227	-1.49646	6.9458	7.90775	0.049241	COG0133	The beta subunit is responsible for the synthesis of L- tryptophan from indole and L-serine (By similarity)	E	bad:BAD_0790	K01696			Actinobacteria	Bifidobacterium	Bifidobacterium adolescentis
MH0161_GL0024650	-1.51177	8.58247	10.6139	0.0473884	COG1263	PTS System	G	bad:BAD_0366	K02755			Actinobacteria	Bifidobacterium	Bifidobacterium adolescentis
MH0059_GL0029485	0.515967	6.55285	5.92659	0.0473884	0ZYVS	FtsX-like permease family	V	cct:CC1_02770	K02004			Firmicutes	Roseburia	Roseburia intestinalis
V1.CD36-0_GL0162384	-1.40741	7.03895	8.33529	0.0476581	COG0465	Acts as a processive, ATP-dependent zinc metallopeptidase for both cytoplasmic and membrane proteins. Plays a role in the quality control of integral membrane proteins (By similarity)	O	cgo:Corgl_0056	K03798			Actinobacteria	Collinsella
V1.UC32-0_GL0020569	1.31284	6.57719	5.3123	0.0477826	0P2GJ	glutamine synthetase	E	fpr:FP2_01730	K01915			Firmicutes	Faecalibacterium
445970.ALIPUT_02782	-1.30236	9.05062	9.73616	0.0473884	05CV1	Transketolase (EC 2.2.1.1)	G	afd:Alfi_2423	K00615			Bacteroidetes	Alistipes
MH0001_GL0002158	-1.15958	8.29292	9.35889	0.0473884	COG0849	This protein may be involved in anomalous filament growth. May be a component of the septum (By similarity)	D	Replication and Repair	K03590
MH0430_GL0038292	0.0259149	7.19481	7.48353	0.0473884	COG0550	Releases the supercoiling and torsional tension of DNA, which is introduced during the DNA replication and transcription, by transiently cleaving and rejoining one strand of the DNA duplex. Introduces a single-strand break via transesterification at a target site in duplex DNA. The scissile phosphodiester is attacked by the catalytic tyrosine of the enzyme, resulting in the formation of a DNA-(5'…	L	ere:EUBREC_1813	K03168
V1.UC31-0_GL0041309	0.223604	5.75594	5.49582	0.0495743	05CEJ	Catalyzes the GTP-dependent ribosomal translocation step during translation elongation. During this step, the ribosome changes from the pre-translocational (PRE) to the post- translocational (POST) state as the newly formed A-site-bound peptidyl-tRNA and P-site-bound deacylated tRNA move to the P and E sites, respectively. Catalyzes the coordinated movement of the two tRNA molecules, the mRNA and…	J	fpr:FP2_23890	K02355			Firmicutes	Faecalibacterium	Faecalibacterium prausnitzii
479437.Elen_2220	-0.0505846	6.32046	6.45293	0.0476507	05CEJ	Catalyzes the GTP-dependent ribosomal translocation step during translation elongation. During this step, the ribosome changes from the pre-translocational (PRE) to the post- translocational (POST) state as the newly formed A-site-bound peptidyl-tRNA and P-site-bound deacylated tRNA move to the P and E sites, respectively. Catalyzes the coordinated movement of the two tRNA molecules, the mRNA and…	J	ele:Elen_2220	K02355			Actinobacteria	Eggerthella	Eggerthella lenta
552396.HMPREF0863_01502	-1.26298	7.53942	8.9955	0.0473884	COG2217	p-type ATPase	P	Metabolism	K01552			Firmicutes
MH0070_GL0042578	0.938853	6.34712	5.51679	0.049157	05CAW	domain protein	G	Carbohydrate Metabolism	K01209			Firmicutes	Roseburia	Roseburia intestinalis
MH0246_GL0036402	-1.35323	7.41279	8.23709	0.0478501	05CEJ	Catalyzes the GTP-dependent ribosomal translocation step during translation elongation. During this step, the ribosome changes from the pre-translocational (PRE) to the post- translocational (POST) state as the newly formed A-site-bound peptidyl-tRNA and P-site-bound deacylated tRNA move to the P and E sites, respectively. Catalyzes the coordinated movement of the two tRNA molecules, the mRNA and…	J	lip:LI0944	K02355			Proteobacteria	Bilophila
V1.UC44-0_GL0009419	-1.2769	6.94441	8.21045	0.0473884	0ENSD	ATP-dependent DNA helicase recg	L	rix:RO1_13720	K03655
367928.BAD_1603	-1.47501	8.83458	10.3666	0.0473884	00BW7	beta-galactosidase EC 3.2.1.23	G	bad:BAD_1603	K12308			Actinobacteria	Bifidobacterium	Bifidobacterium adolescentis
MH0203_GL0011665	-1.34055	7.01177	8.14107	0.0477864	05CEJ	Catalyzes the GTP-dependent ribosomal translocation step during translation elongation. During this step, the ribosome changes from the pre-translocational (PRE) to the post- translocational (POST) state as the newly formed A-site-bound peptidyl-tRNA and P-site-bound deacylated tRNA move to the P and E sites, respectively. Catalyzes the coordinated movement of the two tRNA molecules, the mRNA and…	J	ova:OBV_45310	K02355			Firmicutes
MH0142_GL0002110	-1.42871	9.87356	10.5643	0.0473884	5554	ATPase histidine kinase DNA gyrase B HSP90 domain protein	O	afd:Alfi_3105	K04079			Bacteroidetes	Alistipes
V1.FI27_GL0010370	-1.35702	6.16019	7.84213	0.0479183	05CJX	Molecular chaperone. Has ATPase activity (By similarity)	O	ere:EUBREC_1573	K04079			Firmicutes
MH0023_GL0022308	-1.11102	6.80249	8.28748	0.0473884	0NF1W	Putative glycosyl hydrolase of function (DUF1680)	S	Poorly Characterized	K09955
MH0012_GL0069135	-1.10408	6.4409	7.71351	0.0494936	09A97	Coagulation factor 5 8 type domain protein	G	pdi:BDI_2739	K01206			Bacteroidetes	Parabacteroides	Parabacteroides distasonis
MH0070_GL0009140	-1.50858	5.6031	6.99695	0.0479849	5e+62	ABC transporter (Permease	V	Membrane Transport	K02004
O2.UC11-1_GL0145829	-1.24456	5.87109	8.00445	0.0482451	COG0515	Serine Threonine protein kinase	T	bad:BAD_0038	K08884			Actinobacteria	Bifidobacterium	Bifidobacterium adolescentis
158499257-stool2_revised_scaffold13588_2_gene135086	-1.36578	8.21698	8.74544	0.0485755	0555E	peptidase family M13	O	bxy:BXY_48620	K07386			Bacteroidetes	Bacteroides
MH0188_GL0046271	1.22785	5.48437	4.96489	0.0473884	0ENZV	3'-5' exoribonuclease that releases 5'-nucleoside monophosphates and is involved in maturation of structured RNAs (By similarity)	K	rum:CK1_31160	K12573			Firmicutes	Blautia
MH0188_GL0104498	0.598674	9.10004	8.55797	0.0479176	0NDYM	Helicase	L	rob:CK5_20210	K03657			Firmicutes	Blautia
MH0012_GL0085382	-1.21422	10.048	10.4189	0.0475188	055HH	Acts as a processive, ATP-dependent zinc metallopeptidase for both cytoplasmic and membrane proteins. Plays a role in the quality control of integral membrane proteins (By similarity)	O	pdi:BDI_1854	K03798			Bacteroidetes	Parabacteroides	Parabacteroides distasonis
MH0188_GL0112970	1.36002	6.59549	5.25248	0.0473884	0ENSD	ATP-dependent DNA helicase recg	L	rob:CK5_26170	K03655			Firmicutes	Blautia
MH0191_GL0056294	-1.44415	5.13254	6.65131	0.048175	05C22	threonyL-tRNA synthetase	J	cct:CC1_03820	K01868
MH0288_GL0025212	-1.30192	8.29017	9.62679	0.0473884	0ND5A	Domain protein	T	Poorly Characterized	K06881
MH0307_GL0096581	1.48833	8.06195	6.67785	0.0484483	0ENZT	dTDP-glucose pyrophosphorylase	S	Metabolism	K13059			Firmicutes		[Eubacterium] rectale
V1.UC2-4_GL0057903	1.59353	8.14515	6.84517	0.0473884	0Y0VY	chitinase-related protein	S					Firmicutes	Blautia
MH0131_GL0174796	-1.47518	5.68621	7.58981	0.0477834	07TN0	Integral membrane protein (MviN	T	bde:BDP_2269	K03980			Actinobacteria	Bifidobacterium	Bifidobacterium adolescentis
MH0188_GL0172639	1.40783	6.05873	5.08877	0.0476559	08IYH	Dna topoisomerase	L	rob:CK5_23850	K03169			Firmicutes	Blautia
V1.UC5-0_GL0006993	-1.2398	6.35997	7.43471	0.0493587	05DES	(LipO)protein	S					Bacteroidetes	Alistipes
V1.UC26-0_GL0032978	-1.32299	5.87548	7.74469	0.0473884	0XQFW	PbH1	S					Actinobacteria	Bifidobacterium	Bifidobacterium adolescentis
MH0012_GL0085806	-0.928843	8.32778	8.51146	0.0498385	0555E	peptidase family M13	O	pdi:BDI_1563	K07386			Bacteroidetes	Parabacteroides	Parabacteroides distasonis
MH0416_GL0195493	-1.44273	5.38517	7.18947	0.0487928	014RE	Amp-dependent synthetase and ligase	I	bad:BAD_0724	K01897			Actinobacteria	Bifidobacterium	Bifidobacterium adolescentis
MH0161_GL0071757	-1.44543	6.00946	8.07125	0.0473884	014RE	Amp-dependent synthetase and ligase	I	bad:BAD_0779	K01897			Actinobacteria	Bifidobacterium	Bifidobacterium adolescentis
O2.UC56-0_GL0050004	-1.37458	5.27605	6.7089	0.0479207	05D2I	leucyl aminopeptidase (aminopeptidase T)	S	Metabolism	K01269
MH0001_GL0021790	-1.30368	8.29096	9.79337	0.0473884	COG1298	Flagellar biosynthesis protein flha	N	rix:RO1_09550	K02400
MH0016_GL0070609	-1.22131	7.74602	9.11865	0.0473884	055H1	Peptidyl-prolyl cis-trans isomerase	O	Folding, Sorting and Degradation	K03770			Bacteroidetes	Alistipes
MH0071_GL0005395	0.224002	5.00088	4.99387	0.048465	0NEDD	beta-galactosidase	G	rob:CK5_16410	K12308			Firmicutes	Blautia
MH0100_GL0013245	-1.49003	7.35928	9.01048	0.0473884	COG1368	Sulfatase	M	Cellular Processes and Signaling	K01138
MH0111_GL0032626	-1.35069	6.47696	8.41732	0.0473884	08IUN	Phosphorylase is an important allosteric enzyme in carbohydrate metabolism. Enzymes from different sources differ in their regulatory mechanisms and in their natural substrates. However, all known phosphorylases share catalytic and structural properties (By similarity)	G	rho:RHOM_04270	K00688
MH0020_GL0043709	-0.840521	9.04942	10.1975	0.0487125	099QH	Dehydrogenase	C	pdi:BDI_0687	K11381			Bacteroidetes	Parabacteroides	Parabacteroides sp. CT06
MH0246_GL0096731	-1.2176	5.5689	6.82336	0.049707	0XQNF	tonB-dependent Receptor	P	Cellular Processes and Signaling	K02014			Bacteroidetes	Parabacteroides	Parabacteroides distasonis
MH0332_GL0023341	-1.29071	7.03806	8.24736	0.0473884	05CJX	Molecular chaperone. Has ATPase activity (By similarity)	O	rch:RUM_22830	K04079
411459.RUMOBE_02894	1.08797	6.61408	5.63266	0.0473884	0YRPW		S					Firmicutes	Blautia
MH0001_GL0009308	-1.31535	8.08745	9.38315	0.0473884	0NEDD	beta-galactosidase	G	coo:CCU_08540	K12308
O2.UC36-0_GL0050957	1.41142	7.31636	5.62489	0.0473884	COG1902	NADH flavin oxidoreductase, NADH oxidase	C	Metabolism	K00219			Actinobacteria	Collinsella
V1.CD36-0_GL0103535	0.157246	6.77259	6.34417	0.0489037	00CXZ	DNA gyrase negatively supercoils closed circular double- stranded DNA in an ATP-dependent manner and also catalyzes the interconversion of other topological isomers of double-stranded DNA rings, including catenanes and knotted rings (By similarity)	L	cgo:Corgl_0006	K02470			Actinobacteria	Collinsella
V1.FI35_GL0026142	-1.32179	5.33627	6.90606	0.0493784	COG0514	atp-dependent dna helicase	L	bad:BAD_0492	K03654			Actinobacteria	Bifidobacterium	Bifidobacterium adolescentis
ED10A_GL0120360	-1.47109	7.71769	8.6947	0.047851	09AIX	TraG family	U	Membrane Transport	K03205			Bacteroidetes	Alistipes	Alistipes communis
338793263-stool1_revised_C221665_1_gene26872	2.67389	9.50864	7.3802	0.0473884	COG4880	beta propeller domain protein	S	Infectious Diseases	K14475			Firmicutes	Blautia
MH0161_GL0162190	-1.24997	5.75405	7.33316	0.0496825	07TN0	Integral membrane protein (MviN	T	bde:BDP_2269	K03980			Actinobacteria	Bifidobacterium	Bifidobacterium adolescentis
V1.UC1-0_GL0056839	-1.23788	7.45188	8.82539	0.0473884	0NEB9	NAD-binding protein involved in the addition of a carboxymethylaminomethyl (cmnm) group at the wobble position (U34) of certain tRNAs, forming tRNA-cmnm(5)s(2)U34 (By similarity)	D	ere:EUBREC_3706	K03495
MH0284_GL0026713	-1.62293	5.92025	7.73291	0.0491223	05C99	atpase involved in dna repair	S					Bacteroidetes	Alistipes
MH0343_GL0011249	0.402011	7.13088	6.89205	0.0473884	05CJX	Molecular chaperone. Has ATPase activity (By similarity)	O	cgo:Corgl_1589	K04079			Actinobacteria	Collinsella
MH0388_GL0051634	-1.49246	6.91853	8.36065	0.0473884	05CAQ	asparagine synthetase	E	bad:BAD_1077	K01953			Actinobacteria	Bifidobacterium	Bifidobacterium adolescentis
O2.UC36-0_GL0064603	-1.11981	5.55789	7.00506	0.0491143	0NEDD	beta-galactosidase	G	rob:CK5_36700	K12308			Firmicutes	Blautia
MH0071_GL0022762	1.52006	5.83836	4.81062	0.0473884	COG1368	Sulfatase	M	Cellular Processes and Signaling	K01138			Firmicutes	Blautia
MH0153_GL0044080	-1.3745	8.65161	10.1429	0.0473884	0NDJF	Produces ATP from ADP in the presence of a proton gradient across the membrane. The alpha chain is a regulatory subunit (By similarity)	C	rho:RHOM_14670	K02111
SZEY-62A_GL0106659	-1.35253	7.8324	8.19993	0.0483174	055UW	cadmium-exporting ATPase	P	Metabolism	K01534			Bacteroidetes	Alistipes
MH0012_GL0028903	-0.656097	8.56383	8.98166	0.048447	09BI8	Catalyzes the formation of the alpha-1,6-glucosidic linkages in glycogen by scission of a 1,4-alpha-linked oligosaccharide from growing alpha-1,4-glucan chains and the subsequent attachment of the oligosaccharide to the alpha-1,6 position (By similarity)	G	pdi:BDI_1726	K00700			Bacteroidetes	Parabacteroides	Parabacteroides distasonis
MH0303_GL0119695	-1.15399	7.60151	8.69967	0.0473884	0EPIZ	Catalyzes the condensation of the acetyl group of acetyl-CoA with 3-methyl-2-oxobutanoate (2-oxoisovalerate) to form 3-carboxy-3-hydroxy-4-methylpentanoate (2-isopropylmalate) (By similarity)	E	ere:EUBREC_2332	K01649
MH0178_GL0068866	-1.22866	7.22363	8.64033	0.0473884	05C22	threonyL-tRNA synthetase	J	rch:RUM_23820	K01868
O2.UC53-2_GL0107993	-1.5788	7.7831	9.46979	0.0473884	COG0556	damaged site, the DNA wraps around one UvrB monomer. DNA wrap is dependent on ATP binding by UvrB and probably causes local melting of the DNA helix, facilitating insertion of UvrB beta-hairpin between the DNA strands. Then UvrB probes one DNA strand for the presence of a lesion. If a lesion is found the UvrA subunits dissociate and the UvrB-DNA preincision complex is formed. This complex is subs…	L	rix:RO1_34480	K03702			Firmicutes
MH0328_GL0032830	1.25708	7.15831	5.88655	0.0473884	0EPAB	Glycoside hydrolase family 2 TIM barrel	G	ere:EUBREC_2034	K01190			Firmicutes	Eubacterium
367928.BAD_0372	-0.784399	9.08931	9.90406	0.0473884	00M9F	PspC domain protein	S					Actinobacteria	Bifidobacterium	Bifidobacterium adolescentis
479437.Elen_3043	-1.24595	5.21415	6.54518	0.0496916	COG0515	Serine Threonine protein kinase	T	ele:Elen_3043	K08884			Actinobacteria	Eggerthella	Eggerthella lenta
MH0002_GL0069883	-1.3449	6.22743	7.17105	0.0487099	COG3855	D-fructose-1,6-bisphosphate 1-phosphohydrolase class 3	G	bfr:BF1819	K04041			Bacteroidetes	Alistipes
O2.UC19-2_GL0020947	-1.27646	6.68718	7.72751	0.0476516	055UN	DNA primase is the polymerase that synthesizes small RNA primers for the Okazaki fragments on both template strands at replication forks during chromosomal DNA synthesis (By similarity)	L	afd:Alfi_2530	K02316			Bacteroidetes	Alistipes
BGI-28A_GL0038540	-1.38719	8.31753	9.47123	0.0473884	05CAV	thus facilitating recognition of the initiation point. It is needed to translate mRNA with a short Shine-Dalgarno (SD) purine-rich sequence (By similarity)	J	afd:Alfi_1131	K02945			Bacteroidetes	Alistipes
MH0012_GL0065131	-1.40049	8.72132	9.57932	0.0479221	099IX	DNA ligase that catalyzes the formation of phosphodiester linkages between 5'-phosphoryl and 3'-hydroxyl groups in double-stranded DNA using NAD as a coenzyme and as the energy source for the reaction. It is essential for DNA replication and repair of damaged DNA (By similarity)	L	pdi:BDI_0799	K01972			Bacteroidetes	Parabacteroides	Parabacteroides sp. CT06
MH0141_GL0052363	-1.2763	10.5087	11.1456	0.0473884	COG4232	Required to facilitate the formation of correct disulfide bonds in some periplasmic proteins and for the assembly of the periplasmic c-type cytochromes. Acts by transferring electrons from cytoplasmic thioredoxin to the periplasm. This transfer involves a cascade of disulfide bond formation and reduction steps (By similarity)	O	Genetic Information Processing	K05905			Bacteroidetes	Alistipes
MH0144_GL0139282	-1.45001	5.68008	7.54035	0.0473884	0ENSA	Is required not only for elongation of protein synthesis but also for the initiation of all mRNA translation through initiator tRNA(fMet) aminoacylation (By similarity)	J	ere:EUBREC_3199	K01874			Firmicutes
MH0188_GL0188935	1.61572	5.32807	4.27312	0.0499952	COG2099	precorrin-6x reductase	H	rob:CK5_24020	K00595			Firmicutes	Blautia
V1.CD25-4_GL0090292	-1.48974	5.05493	6.20901	0.0497641	05C24	DNA gyrase negatively supercoils closed circular double- stranded DNA in an ATP-dependent manner and also catalyzes the interconversion of other topological isomers of double-stranded DNA rings, including catenanes and knotted rings (By similarity)	L	ova:OBV_00070	K02469			Firmicutes
MH0161_GL0171107	0.608102	4.88554	4.48329	0.0483708	0ND5T	Histidine kinase	T	Metabolism	K00936			Firmicutes	Blautia
O2.UC46-0_GL0030426	1.20888	7.37039	7.0781	0.0473884	0NEDU	Ferredoxin	C	Metabolism	K00351			Firmicutes	Blautia
MH0001_GL0002165	-1.47942	8.03178	9.43814	0.0473884	COG3855	D-fructose-1,6-bisphosphate 1-phosphohydrolase class 3	G	ere:EUBREC_1460	K04041
MH0403_GL0120376	-1.19128	5.48731	7.45862	0.0498535	COG0595	Metallo-Beta-Lactamase	S	bad:BAD_1296	K12574			Actinobacteria	Bifidobacterium	Bifidobacterium adolescentis
MH0012_GL0018889	-1.33597	6.47728	7.78892	0.0483196	COG2885	Ompa motb domain protein	M	pdi:BDI_3758	K03640			Bacteroidetes	Parabacteroides	Parabacteroides distasonis
MH0332_GL0040843	-1.45494	8.13467	9.85432	0.0473884	COG0556	damaged site, the DNA wraps around one UvrB monomer. DNA wrap is dependent on ATP binding by UvrB and probably causes local melting of the DNA helix, facilitating insertion of UvrB beta-hairpin between the DNA strands. Then UvrB probes one DNA strand for the presence of a lesion. If a lesion is found the UvrA subunits dissociate and the UvrB-DNA preincision complex is formed. This complex is subs…	L	ral:Rumal_0446	K03702
MH0001_GL0010754	-1.20301	6.30857	7.64651	0.0473884	0NDHZ	Abc transporter, ATP-binding protein	S	ere:EUBREC_2943	K06158
MH0001_GL0016347	-1.20047	8.31101	9.45234	0.0473884	0ENY3	DNA ligase that catalyzes the formation of phosphodiester linkages between 5'-phosphoryl and 3'-hydroxyl groups in double-stranded DNA using NAD as a coenzyme and as the energy source for the reaction. It is essential for DNA replication and repair of damaged DNA (By similarity)	L	ere:EUBREC_2218	K01972
MH0106_GL0024744	-1.08908	7.4619	8.03028	0.0485091	0Y1HS	FN3	S	Cell Growth and Death	K01173			Bacteroidetes	Alistipes
O2.UC54-0_GL0040655	-1.38751	5.17201	6.56263	0.0498291	0NDG9	UPF0313 protein	C	Metabolism	K03423
T2D-41A_GL0055892	-1.19432	6.04439	7.05666	0.047921	0ENY3	DNA ligase that catalyzes the formation of phosphodiester linkages between 5'-phosphoryl and 3'-hydroxyl groups in double-stranded DNA using NAD as a coenzyme and as the energy source for the reaction. It is essential for DNA replication and repair of damaged DNA (By similarity)	L	ere:EUBREC_2218	K01972
MH0145_GL0079238	-1.64386	8.91039	10.8189	0.0473884	0NDGY	Acts as a processive, ATP-dependent zinc metallopeptidase for both cytoplasmic and membrane proteins. Plays a role in the quality control of integral membrane proteins (By similarity)	O	Enzyme Families	K03798
N079A_GL0094859	-1.40813	7.96332	8.60864	0.0473884	05C22	threonyL-tRNA synthetase	J	afd:Alfi_1147	K01868			Bacteroidetes	Alistipes
MH0150_GL0094360	-1.48408	8.13797	9.45117	0.0477866	0NDYX	Converts 1-hydroxy-2-methyl-2-(E)-butenyl 4-diphosphate into isopentenyl diphosphate (IPP) and dimethylallyl diphosphate (DMAPP) (By similarity)	J	ova:OBV_23430	K02945			Firmicutes	Dysosmobacter	Dysosmobacter welbionis
MH0153_GL0049192	-1.44549	9.03635	10.4109	0.0473884	COG1299	pts system	G	Carbohydrate Metabolism	K02768
MH0145_GL0046679	-1.52294	9.78512	11.3555	0.0473884	COG0187	DNA gyrase negatively supercoils closed circular double- stranded DNA in an ATP-dependent manner and also catalyzes the interconversion of other topological isomers of double-stranded DNA rings, including catenanes and knotted rings (By similarity)	L	eha:Ethha_0006	K02470
T2D-48A_GL0073630	-1.32362	7.95296	8.72527	0.0475216	055JV	Catalyzes the acyloin condensation reaction between C atoms 2 and 3 of pyruvate and glyceraldehyde 3-phosphate to yield 1-deoxy-D-xylulose-5-phosphate (DXP) (By similarity)	H	pdi:BDI_2664	K01662			Bacteroidetes	Parabacteroides	Parabacteroides distasonis
MH0003_GL0084463	7.85519	-2.84259	-10.7062	0.0473884	COG3505	trag family	U					Bacteroidetes	Butyricimonas	Butyricimonas faecalis
MH0159_GL0102654	-1.22982	8.33999	9.66967	0.0473884	0ENSA	Is required not only for elongation of protein synthesis but also for the initiation of all mRNA translation through initiator tRNA(fMet) aminoacylation (By similarity)	J	rch:RUM_23150	K01874
MH0188_GL0035625	0.768015	7.60801	7.17333	0.0473884	COG3855	D-fructose-1,6-bisphosphate 1-phosphohydrolase class 3	G	rob:CK5_03030	K04041			Firmicutes	Blautia
V1.FI04_GL0154695	-0.777294	7.52742	8.60897	0.0473884	05C22	threonyL-tRNA synthetase	J	bvu:BVU_4059	K01868			Bacteroidetes	Parabacteroides	Parabacteroides distasonis
MH0002_GL0027230	-1.4607	6.83845	7.95509	0.047519	05DI2	Pyruvate flavodoxin ferredoxin oxidoreductase domain protein	C	Carbohydrate Metabolism	K00174			Bacteroidetes	Alistipes
MH0092_GL0042911	1.62607	7.98245	6.71336	0.0473884	0NF1W	Putative glycosyl hydrolase of function (DUF1680)	S	rix:RO1_38290	K09955			Firmicutes	Roseburia	Roseburia intestinalis
DLM019_GL0022946	-1.45178	5.34808	6.76937	0.0489061	05C22	threonyL-tRNA synthetase	J	afd:Alfi_1147	K01868			Bacteroidetes	Alistipes
MH0136_GL0091609	-1.45682	7.39168	8.42971	0.0488497	09A77	ABC transporter, ATP-binding protein	S	pdi:BDI_0235	K06158			Bacteroidetes	Parabacteroides	Parabacteroides distasonis
V1.UC26-0_GL0108663	-1.51695	6.49254	8.09025	0.0473884	0EPDG	Abc transporter	S	rho:RHOM_03640	K15738
MH0006_GL0017821	-1.58417	7.115	8.47797	0.0473884	05D27	DNA-dependent RNA polymerase catalyzes the transcription of DNA into RNA using the four ribonucleoside triphosphates as substrates (By similarity)	K	bxy:BXY_18580	K03046			Bacteroidetes	Bacteroides	Bacteroides xylanisolvens
MH0006_GL0205611	-1.54132	6.64508	7.99864	0.0488517	COG1053	Succinate DeHydrogenase	C	afd:Alfi_2237	K00239			Bacteroidetes	Alistipes
O2.UC49-0_GL0025159	-1.33009	8.18364	9.47639	0.0473884	0NDYX	Converts 1-hydroxy-2-methyl-2-(E)-butenyl 4-diphosphate into isopentenyl diphosphate (IPP) and dimethylallyl diphosphate (DMAPP) (By similarity)	J	Translation	K02945
367928.BAD_0379	-1.31538	6.13578	8.59034	0.0473884	COG4716	Myosin-Cross-Reactive Antigen	S	bad:BAD_0379	K10254			Actinobacteria	Bifidobacterium	Bifidobacterium adolescentis
MH0058_GL0009577	0.0664001	6.08757	6.11227	0.0499651	0EPS9	V-type ATPase 116kDa subunit family protein	C	rix:RO1_17530	K02123			Firmicutes	Roseburia	Roseburia intestinalis
MH0447_GL0045620	-1.41847	7.80932	9.40165	0.0473884	0F6YS	Aconitate hydratase	C	rus:RBI_I01387	K01681
MH0080_GL0008092	0.658515	5.38234	5.07221	0.0481123	0ENQX	Diguanylate cyclase	T	Cell Growth and Death	K13245			Firmicutes	Roseburia	Roseburia intestinalis
MH0156_GL0066050	-1.22438	6.49793	7.94467	0.0473884	0ENRI	This protein is involved in the repair of mismatches in DNA. It is required for dam-dependent methyl-directed DNA mismatch repair. May act as a molecular matchmaker , a protein that promotes the formation of a stable complex between two or more DNA-binding proteins in an ATP-dependent manner without itself being part of a final effector complex (By similarity)	L	ere:EUBREC_1749	K03572
MH0245_GL0022755	-1.41367	7.95802	9.59981	0.0473884	0EPS9	V-type ATPase 116kDa subunit family protein	C	Energy Metabolism	K02123
MH0284_GL0042401	-1.45686	8.27019	8.85539	0.0484469	COG3408	Glycogen debranching enzyme	G	Carbohydrate Metabolism	K00705			Bacteroidetes	Alistipes
O2.UC37-0_GL0058807	-1.25328	7.52398	8.58949	0.0496262	09APQ	Polysaccharide biosynthesis protein	M	Glycan Biosynthesis and Metabolism	K13013			Bacteroidetes	Parabacteroides	Parabacteroides sp. CT06
479437.Elen_0192	0.127076	6.72275	6.44644	0.0476504	05CJX	Molecular chaperone. Has ATPase activity (By similarity)	O	ele:Elen_0192	K04079			Actinobacteria	Eggerthella	Eggerthella lenta
MH0319_GL0014159	-1.64016	5.60916	7.17264	0.0488662	0NDG9	UPF0313 protein	C	Metabolism	K03423			Firmicutes
O2.UC8-2_GL0145620	-1.12857	9.76502	10.4101	0.0473884	00E8I	Peptidase s1 and s6 chymotrypsin hap	O	bad:BAD_0057	K08372			Actinobacteria	Bifidobacterium	Bifidobacterium adolescentis
MH0001_GL0016404	-1.35049	8.65039	9.92427	0.0473884	COG0187	DNA gyrase negatively supercoils closed circular double- stranded DNA in an ATP-dependent manner and also catalyzes the interconversion of other topological isomers of double-stranded DNA rings, including catenanes and knotted rings (By similarity)	L	ere:EUBREC_0005	K02470			Firmicutes
MH0110_GL0039440	1.03627	6.53381	5.85461	0.0478432	0ENZJ	Abc transporter	V	cct:CC1_26230	K06147			Firmicutes	Blautia
MH0347_GL0128393	-1.49125	6.01246	7.58999	0.0475243	0EPDG	Abc transporter	S	rho:RHOM_03640	K15738
MH0041_GL0012637	-1.31433	6.13053	7.75164	0.0473884	0XSKF	Type II restriction	V	Replication and Repair	K03573			Actinobacteria	Bifidobacterium	Bifidobacterium adolescentis
MH0068_GL0049144	-0.708735	10.1933	10.7785	0.0473884	0566F	Acts as a chaperone (By similarity)	O	pdi:BDI_1997	K04043			Bacteroidetes	Parabacteroides	Parabacteroides distasonis
O2.UC8-1_GL0003802	1.54915	7.07041	5.7919	0.0473884	COG1853	flavin reductase domain protein, FMN-binding	S	Metabolism	K12264			Firmicutes	Blautia
MH0002_GL0032920	-0.440441	7.06426	8.44182	0.0473884	0ND5J	p-type ATPase	P	ere:EUBREC_2968	K01534
MH0410_GL0071956	-1.3307	5.00955	6.56882	0.0477915	COG0464	Aaa atpase	O	Excretory System	K06027			Firmicutes
MH0122_GL0104731	1.39964	8.15846	6.53938	0.0473884	COG1744	basic membrane	S	Cellular Processes and Signaling	K07335			Firmicutes	Faecalibacterium
MH0188_GL0016158	0.784346	5.70732	5.11357	0.0498451	COG0187	DNA gyrase negatively supercoils closed circular double- stranded DNA in an ATP-dependent manner and also catalyzes the interconversion of other topological isomers of double-stranded DNA rings, including catenanes and knotted rings (By similarity)	L	rob:CK5_11240	K02470			Firmicutes	Blautia
MH0286_GL0096164	-0.5339	7.20781	7.82111	0.0476496	09A88	amidophosphoribosyltransferase (EC 2.4.2.14)	F	pdi:BDI_0578	K00764			Bacteroidetes	Parabacteroides	Parabacteroides sp. CT06
MH0327_GL0051137	-0.0170565	5.89726	6.76959	0.048572	0EQ6R	Flagellar hook-associated 2 domain-containing protein	N	bprs:CK3_11170	K02407			Firmicutes
665943.HMPREF1023_02696	-1.34892	5.79002	7.12792	0.0477163	COG0595	Metallo-Beta-Lactamase	S	ele:Elen_1625	K12574			Actinobacteria	Eggerthella	Eggerthella lenta
MH0001_GL0000483	-1.39441	6.73224	8.88679	0.0473884	0F4FJ	Iron only hydrogenase large subunit, C-terminal domain	K	Energy Metabolism	K00533
MH0289_GL0157146	0.176033	6.58381	6.13664	0.0484457	0566F	Acts as a chaperone (By similarity)	O	afd:Alfi_2845	K04043			Bacteroidetes	Alistipes
V1.CD19-0_GL0093180	-1.63601	10.4296	11.0026	0.0483214	00E8I	Peptidase s1 and s6 chymotrypsin hap	O	bad:BAD_0057	K08372			Actinobacteria	Bifidobacterium	Bifidobacterium adolescentis
V1.CD25-4_GL0015511	-1.32035	7.11045	8.10214	0.0476533	0NDYX	Converts 1-hydroxy-2-methyl-2-(E)-butenyl 4-diphosphate into isopentenyl diphosphate (IPP) and dimethylallyl diphosphate (DMAPP) (By similarity)	J	ova:OBV_23430	K02945
MH0006_GL0184793	-1.28553	8.43326	9.47001	0.0473884	0566F	Acts as a chaperone (By similarity)	O	afd:Alfi_2845	K04043			Bacteroidetes	Alistipes
MH0188_GL0111435	-1.37294	10.6793	11.8726	0.0473884	0566F	Acts as a chaperone (By similarity)	O	afd:Alfi_2845	K04043			Bacteroidetes	Alistipes
MH0356_GL0161949	-1.23091	7.69861	9.65811	0.0473884	COG1744	basic membrane	S	Cellular Processes and Signaling	K07335
O2.CD1-0-PT_GL0103330	-1.48734	7.08158	7.63219	0.0490338	05DES	(LipO)protein	S					Bacteroidetes	Parabacteroides	Parabacteroides distasonis
DOM012_GL0038456	-0.0830676	9.23001	8.70973	0.0473884	0ENQB	Acts as a chaperone (By similarity)	O	ere:EUBREC_1906	K04043			Firmicutes	Eubacterium
MH0001_GL0013224	-0.819326	8.13856	8.94492	0.0473884	COG0296	Catalyzes the formation of the alpha-1,6-glucosidic linkages in glycogen by scission of a 1,4-alpha-linked oligosaccharide from growing alpha-1,4-glucan chains and the subsequent attachment of the oligosaccharide to the alpha-1,6 position (By similarity)	G	ere:EUBREC_0027	K00700
MH0001_GL0015268	-1.47776	8.35117	10.1947	0.0473884	0ND4V	penicillin-binding protein	M	ere:EUBREC_2252	K08384
MH0002_GL0019247	-1.25409	5.46198	7.09428	0.0481894	COG0187	DNA gyrase negatively supercoils closed circular double- stranded DNA in an ATP-dependent manner and also catalyzes the interconversion of other topological isomers of double-stranded DNA rings, including catenanes and knotted rings (By similarity)	L	Replication and Repair	K02470			Firmicutes
MH0104_GL0137919	-1.14375	6.84252	8.35451	0.0473884	COG0187	DNA gyrase negatively supercoils closed circular double- stranded DNA in an ATP-dependent manner and also catalyzes the interconversion of other topological isomers of double-stranded DNA rings, including catenanes and knotted rings (By similarity)	L	ere:EUBREC_2280	K02470			Firmicutes
MH0150_GL0126604	-1.28861	9.46835	9.67134	0.0473884	0566F	Acts as a chaperone (By similarity)	O	bxy:BXY_37230	K04043			Bacteroidetes	Bacteroides	Bacteroides ovatus
MH0272_GL0089913	-1.21701	7.05696	8.42335	0.0473884	COG0296	Catalyzes the formation of the alpha-1,6-glucosidic linkages in glycogen by scission of a 1,4-alpha-linked oligosaccharide from growing alpha-1,4-glucan chains and the subsequent attachment of the oligosaccharide to the alpha-1,6 position (By similarity)	G	ere:EUBREC_0027	K00700
MH0340_GL0100781	-0.588887	5.97814	6.80194	0.0477844	COG0187	DNA gyrase negatively supercoils closed circular double- stranded DNA in an ATP-dependent manner and also catalyzes the interconversion of other topological isomers of double-stranded DNA rings, including catenanes and knotted rings (By similarity)	L	ere:EUBREC_2280	K02470			Firmicutes
479437.Elen_1907	0.44965	5.3335	5.07074	0.0496191	05C22	threonyL-tRNA synthetase	J	ele:Elen_1907	K01868			Actinobacteria	Eggerthella	Eggerthella lenta
MH0001_GL0005291	-1.42632	6.75435	8.41824	0.0476532	07QMG	Nad synthetase	H	ere:EUBREC_1358	K01950
MH0060_GL0068342	1.40955	9.77211	8.01394	0.0473884	0NDYX	Converts 1-hydroxy-2-methyl-2-(E)-butenyl 4-diphosphate into isopentenyl diphosphate (IPP) and dimethylallyl diphosphate (DMAPP) (By similarity)	J	Translation	K02945			Firmicutes	Faecalibacterium
MH0281_GL0035079	2.58927	11.5547	8.46813	0.0473884	0NDYX	Converts 1-hydroxy-2-methyl-2-(E)-butenyl 4-diphosphate into isopentenyl diphosphate (IPP) and dimethylallyl diphosphate (DMAPP) (By similarity)	J	Translation	K02945			Firmicutes	Faecalibacterium	Faecalibacterium prausnitzii
O2.UC18-2_GL0142408	1.16459	7.28629	7.21847	0.0473884	00BHH	Catalyzes the condensation of the acetyl group of acetyl-CoA with 3-methyl-2-oxobutanoate (2-oxoisovalerate) to form 3-carboxy-3-hydroxy-4-methylpentanoate (2-isopropylmalate) (By similarity)	E	bad:BAD_0145	K01649			Actinobacteria	Bifidobacterium	Bifidobacterium adolescentis
479437.Elen_3072	0.458295	9.96635	9.15718	0.0473884	05CFG	Acts as a chaperone (By similarity)	O	ele:Elen_3072	K04043			Actinobacteria	Eggerthella	Eggerthella lenta
O2.UC47-1_GL0013772	0.923026	8.43888	7.54769	0.0473884	COG0465	Acts as a processive, ATP-dependent zinc metallopeptidase for both cytoplasmic and membrane proteins. Plays a role in the quality control of integral membrane proteins (By similarity)	O	cgo:Corgl_0821	K03798			Actinobacteria	Collinsella	Collinsella aerofaciens
MH0012_GL0023211	-0.747324	9.66428	9.84936	0.0476539	0555X	Required for the insertion and or proper folding and or complex formation of integral membrane proteins into the membrane. Involved in integration of membrane proteins that insert both dependently and independently of the Sec translocase complex, as well as at least some lipoproteins. Aids folding of multispanning membrane proteins (By similarity)	U	pdi:BDI_0520	K03217			Bacteroidetes	Parabacteroides	Parabacteroides sp. CT06
V1.CD15-3_GL0044283	-1.29495	5.12969	6.49876	0.0491575	05C4S	Required for accurate and efficient protein synthesis under certain stress conditions. May act as a fidelity factor of the translation reaction, by catalyzing a one-codon backward translocation of tRNAs on improperly translocated ribosomes. Back- translocation proceeds from a post-translocation (POST) complex to a pre-translocation (PRE) complex, thus giving elongation factor G a second chance to…	M	bde:BDP_1076	K03596			Actinobacteria	Bifidobacterium	Bifidobacterium adolescentis
V1.FI20_GL0243485	-1.26812	8.41872	8.91192	0.0473884	5628	Catalyzes the first step in hexosamine metabolism, converting fructose-6P into glucosamine-6P using glutamine as a nitrogen source (By similarity)	M	ash:AL1_05080	K00820			Bacteroidetes	Alistipes
160502038-stool1_revised_scaffold14652_5_gene55706	0.870902	8.12213	7.21214	0.0473884	COG0465	Acts as a processive, ATP-dependent zinc metallopeptidase for both cytoplasmic and membrane proteins. Plays a role in the quality control of integral membrane proteins (By similarity)	O	cgo:Corgl_0821	K03798			Actinobacteria	Collinsella
MH0019_GL0021020	-0.353475	7.56439	8.57078	0.0473884	05ENA	helicase	L	ere:EUBREC_1821	K03657
MH0188_GL0174415	4.58023	8.36519	4.04855	0.0473884	COG1297	oligo-peptide transporter	S					Firmicutes	Blautia
MH0161_GL0113212	-1.22896	7.86304	9.03246	0.0473884	0NDG9	UPF0313 protein	C	Metabolism	K03423
MH0015_GL0023343	-1.43914	7.56739	9.05697	0.0473884	0EPN4	Catalyzes the first step in hexosamine metabolism, converting fructose-6P into glucosamine-6P using glutamine as a nitrogen source (By similarity)	M	ere:EUBREC_0825	K00820
MH0188_GL0004631	0.525162	5.49681	5.3048	0.0473884	08IUM	Glycogen debranching enzyme	G	rob:CK5_29730	K02438			Firmicutes	Blautia
V1.CD36-0_GL0109340	-1.50882	7.8973	9.06527	0.0473884	COG0515	Serine Threonine protein kinase	T	Enzyme Families	K08884			Actinobacteria	Collinsella
ED12A_GL0010762	-1.33724	7.12757	8.25373	0.0473884	0NDVC	Polysaccharide biosynthesis protein	M	Carbohydrate Metabolism	K00100
665943.HMPREF1023_02389	-0.807022	5.95126	6.94045	0.0473884	COG0511	Acetyl-CoA carboxylase, biotin carboxyl carrier protein	I	ele:Elen_2542	K01571			Actinobacteria	Eggerthella	Eggerthella lenta
737052003-stool1_revised_scaffold10893_1_gene13066	0.88292	8.05507	7.37465	0.0473884	05EKQ	RNA-directed DNA polymerase	L	Genetic Information Processing	K00986			Firmicutes	Anaerobutyricum	Anaerobutyricum hallii
V1.UC23-1_GL0105972	-1.40075	7.7493	9.26471	0.0473884	COG1185	Involved in mRNA degradation. Hydrolyzes single-stranded polyribonucleotides processively in the 3'- to 5'-direction (By similarity)	J	eel:EUBELI_00900	K00962			Firmicutes	Lachnospira	Lachnospira eligens
N066A_GL0004990	-1.32115	5.6351	6.97465	0.0473884	05D22	carbon starvation protein	T	eel:EUBELI_01881	K06200
V1.UC49-1_GL0131780	-1.33681	8.49017	8.84292	0.0473884	05C3T	may be the GTPase, regulating ATP sulfurylase activity (By similarity)	P	cls:CXIVA_02080	K00955			Firmicutes	Anaerobutyricum	Anaerobutyricum hallii
MH0140_GL0031664	-1.22087	7.99096	8.80917	0.0479159	055V1	This protein is involved in the repair of mismatches in DNA. It is required for dam-dependent methyl-directed DNA mismatch repair. May act as a molecular matchmaker , a protein that promotes the formation of a stable complex between two or more DNA-binding proteins in an ATP-dependent manner without itself being part of a final effector complex (By similarity)	L	pdi:BDI_2387	K03572			Bacteroidetes	Parabacteroides	Parabacteroides distasonis
MH0342_GL0018096	-0.184058	5.04757	5.45428	0.0493567	0F4KB	FtsX-like permease family	V	rus:RBI_I01307	K02004			Firmicutes	Roseburia	Roseburia intestinalis
MH0153_GL0019400	-1.41579	6.2231	7.6115	0.0473884	0ND5J	p-type ATPase	P	coo:CCU_10820	K01534
SZEY-44A_GL0031094	-1.50486	6.36176	7.71968	0.0473884	05D27	DNA-dependent RNA polymerase catalyzes the transcription of DNA into RNA using the four ribonucleoside triphosphates as substrates (By similarity)	K	bxy:BXY_18580	K03046			Bacteroidetes	Bacteroides	Bacteroides xylanisolvens
160603188-stool1_revised_C1003627_1_gene75137	-1.45868	5.89944	7.71463	0.0473884	COG1132	(ABC) transporter	V	Membrane Transport	K06147
367928.BAD_0083	-1.21156	7.63302	8.68817	0.0473884	0XQ2Q	sialic acid-specific 9-O-acetylesterase	S	bad:BAD_0083	K05970			Actinobacteria	Bifidobacterium	Bifidobacterium adolescentis
MH0188_GL0057522	0.148398	7.65052	7.17306	0.0473884	COG1145	4Fe-4S ferredoxin, iron-sulfur binding	C	rob:CK5_28530	K00335			Firmicutes	Blautia
O2.UC17-1_GL0117264	7.02708	3.60259	-4.13895	0.0496349	COG0515	Serine Threonine protein kinase	T	stc:str1425	K08884			Firmicutes	Streptococcus	Streptococcus thermophilus
MH0001_GL0002624	-1.64184	6.09108	8.69553	0.0473884	0EPAR	The UvrABC repair system catalyzes the recognition and processing of DNA lesions. UvrC both incises the 5' and 3' sides of the lesion. The N-terminal half is responsible for the 3' incision and the C-terminal half is responsible for the 5' incision (By similarity)	L	ere:EUBREC_0693	K03703
MH0001_GL0004260	-1.43613	6.23057	8.15399	0.0473884	05CBE	radical SAM domain protein	C	Metabolism	K03423
MH0001_GL0018183	-0.696166	7.54729	7.95396	0.0473884	05C2V	Catalyzes the acyloin condensation reaction between C atoms 2 and 3 of pyruvate and glyceraldehyde 3-phosphate to yield 1-deoxy-D-xylulose-5-phosphate (DXP) (By similarity)	H	ere:EUBREC_2209	K01662
MH0071_GL0054572	1.22508	4.95301	3.99432	0.0496334	0EQA9	thiamine	E	rob:CK5_01700	K01652			Firmicutes	Blautia
MH0012_GL0045977	-1.55682	8.36492	9.32765	0.0476563	09AV7	DNA topoisomerase	L	pdi:BDI_3347	K02622			Bacteroidetes	Parabacteroides	Parabacteroides distasonis
MH0153_GL0021007	-1.32299	7.12172	8.40471	0.0473884	0NEB9	NAD-binding protein involved in the addition of a carboxymethylaminomethyl (cmnm) group at the wobble position (U34) of certain tRNAs, forming tRNA-cmnm(5)s(2)U34 (By similarity)	D	rbr:RBR_05920	K03495
MH0383_GL0118878	-1.30119	6.8209	8.43344	0.0473884	0ENRC	Required for accurate and efficient protein synthesis under certain stress conditions. May act as a fidelity factor of the translation reaction, by catalyzing a one-codon backward translocation of tRNAs on improperly translocated ribosomes. Back- translocation proceeds from a post-translocation (POST) complex to a pre-translocation (PRE) complex, thus giving elongation factor G a second chance to…	M	rim:ROI_19280	K03596			Firmicutes
MH0131_GL0076425	-1.27262	5.88841	6.92532	0.0488413	COG0143	Is required not only for elongation of protein synthesis but also for the initiation of all mRNA translation through initiator tRNA(fMet) aminoacylation (By similarity)	J	bad:BAD_1535	K01874			Actinobacteria	Bifidobacterium	Bifidobacterium adolescentis
MH0153_GL0110426	-1.46671	8.58298	9.97498	0.0473884	0ENQB	Acts as a chaperone (By similarity)	O	rbr:RBR_06570	K04043
MH0188_GL0122878	1.18608	5.76352	4.82362	0.0473884	05C2V	Catalyzes the acyloin condensation reaction between C atoms 2 and 3 of pyruvate and glyceraldehyde 3-phosphate to yield 1-deoxy-D-xylulose-5-phosphate (DXP) (By similarity)	H	rob:CK5_06860	K01662			Firmicutes	Blautia
MH0382_GL0066486	-1.35495	6.74685	8.32902	0.0473884	05CAQ	asparagine synthetase	E	rix:RO1_06480	K01953
MH0006_GL0005367	-1.41027	8.52543	9.17842	0.0473884	COG0511	Acetyl-CoA carboxylase, biotin carboxyl carrier protein	I	afd:Alfi_2971	K01960			Bacteroidetes	Alistipes
MH0012_GL0064489	-0.890335	9.60616	10.1346	0.0473884	05CMN	Methylmalonyl-coA mutase	I	pdi:BDI_2303	K01847			Bacteroidetes	Parabacteroides	Parabacteroides distasonis
MH0028_GL0071791	-1.37478	6.11705	7.69196	0.0495465	0XR99	BatD protein	S					Bacteroidetes	Alistipes
MH0161_GL0099379	-1.26578	5.52156	7.16886	0.0476511	00BEH	Dihydroxy-acid dehydratase	E	bad:BAD_0539	K01687			Actinobacteria	Bifidobacterium	Bifidobacterium adolescentis
158337416-stool1_revised_scaffold29244_1_gene31448	-1.38648	8.79691	10.0833	0.0473884	0EPIA		S					Firmicutes
MH0012_GL0097523	0.13411	9.39469	9.01278	0.0481874	05DI2	Pyruvate flavodoxin ferredoxin oxidoreductase domain protein	C	pdi:BDI_2807	K00174			Bacteroidetes	Parabacteroides	Parabacteroides distasonis
MH0012_GL0108461	-0.799231	10.1396	10.803	0.0473884	05C99	atpase involved in dna repair	S					Bacteroidetes	Parabacteroides	Parabacteroides distasonis
MH0319_GL0038320	-1.3362	8.36374	9.56738	0.0473884	COG1132	(ABC) transporter	V	ere:EUBREC_2171	K06147
MH0439_GL0164443	-1.49799	5.45151	7.01431	0.0493844	COG1835	Acyltransferase	I	Amino Acid Metabolism	K00680			Actinobacteria	Bifidobacterium	Bifidobacterium adolescentis
V1.CD36-0_GL0002819	-0.850846	6.06858	6.55301	0.0496788	COG0515	Serine Threonine protein kinase	T	Enzyme Families	K08884			Actinobacteria	Collinsella
NLM021_GL0011659	-1.25075	8.56228	11.173	0.0473884	COG0840	Methyl-accepting chemotaxis	S	ere:EUBREC_3426	K03406			Firmicutes	Eubacterium
MH0006_GL0077812	-1.41683	7.95205	8.19368	0.0476521	056Q3	LysM domain protein	S	Amino Acid Metabolism	K01423			Bacteroidetes	Alistipes
MH0188_GL0149452	1.49643	5.80369	4.43579	0.0496479	0EPAR	The UvrABC repair system catalyzes the recognition and processing of DNA lesions. UvrC both incises the 5' and 3' sides of the lesion. The N-terminal half is responsible for the 3' incision and the C-terminal half is responsible for the 5' incision (By similarity)	L	rob:CK5_34710	K03703			Firmicutes	Blautia
MH0045_GL0040371	-1.34643	7.62642	9.31909	0.0473884	0ND95	Na Pi-cotransporter	P	rto:RTO_07470	K03324
MH0098_GL0101063	4.34454	-2.76364	-9.15702	0.0476535	08JYP	Type I restriction-modification system, R subunit	V	sbr:SY1_19310	K01153
MH0131_GL0102110	-1.38092	10.4747	10.8369	0.0473884	00CZ8	Histidine kinase	T	bad:BAD_0569	K02484			Actinobacteria	Bifidobacterium	Bifidobacterium adolescentis
MH0143_GL0006062	-0.763581	5.70086	6.93843	0.0479137	0NDHZ	Abc transporter, ATP-binding protein	S	ere:EUBREC_2943	K06158
O2.UC13-1_GL0009279	-1.27855	8.95552	10.1566	0.0473884	05CFG	Acts as a chaperone (By similarity)	O	ere:EUBREC_0020	K04043
MH0086_GL0022415	-0.808668	5.77762	6.41806	0.0492356	COG3472	Pfam:DUF2081	S
V1.CD1-0-PT_GL0110180	0.368805	8.36901	6.89663	0.04752	0NDGY	Acts as a processive, ATP-dependent zinc metallopeptidase for both cytoplasmic and membrane proteins. Plays a role in the quality control of integral membrane proteins (By similarity)	O	fpr:FP2_26140	K03798			Firmicutes	Faecalibacterium
MH0200_GL0018605	-1.24425	6.8894	7.96034	0.0473884	05CBE	radical SAM domain protein	C	Metabolism	K03423
MH0153_GL0067761	-1.36078	8.75112	9.95239	0.0473884	0EQA9	thiamine	E	Carbohydrate Metabolism	K01652
V1.CD36-0_GL0070382	1.25678	6.67738	5.44027	0.0473884	COG1217	gtp-binding protein typa	T	cgo:Corgl_1785	K06207			Actinobacteria	Collinsella	Collinsella aerofaciens
NLM027_GL0033252	4.4795	8.07592	3.60433	0.0473884	0EP6E	Plasmid mobilization system relaxase	L	Genetic Information Processing	K01144			Firmicutes	Coprococcus
T2D-123A_GL0072309	-1.42541	7.58828	9.25888	0.0473884	0NDYX	Converts 1-hydroxy-2-methyl-2-(E)-butenyl 4-diphosphate into isopentenyl diphosphate (IPP) and dimethylallyl diphosphate (DMAPP) (By similarity)	J	Translation	K02945
T2D-41A_GL0050287	1.55323	8.32195	6.81835	0.0473884	099ZR	hydrolase family 2, sugar binding	G	Carbohydrate Metabolism	K01190			Bacteroidetes	Bacteroides	Bacteroides uniformis
MH0204_GL0055693	1.44551	6.94494	5.92829	0.0473884	0NDGY	Acts as a processive, ATP-dependent zinc metallopeptidase for both cytoplasmic and membrane proteins. Plays a role in the quality control of integral membrane proteins (By similarity)	O	fpr:FP2_26140	K03798			Firmicutes	Faecalibacterium
MH0456_GL0005663	-1.21581	6.44018	7.6753	0.0475223	COG0013	Catalyzes the attachment of alanine to tRNA(Ala) in a two-step reaction alanine is first activated by ATP to form Ala- AMP and then transferred to the acceptor end of tRNA(Ala). Also edits incorrectly charged Ser-tRNA(Ala) and Gly-tRNA(Ala) via its editing domain (By similarity)	J	rho:RHOM_06690	K01872
T2D-187A_GL0019604	-1.42736	6.4429	8.96051	0.0473884	COG0840	Methyl-accepting chemotaxis	S	ere:EUBREC_3426	K03406			Firmicutes		[Eubacterium] rectale
MH0020_GL0036126	-0.929211	9.21472	9.84781	0.0473884	COG0513	purine NTP-dependent helicase activity	L	pdi:BDI_2906	K05592			Bacteroidetes	Parabacteroides	Parabacteroides distasonis
MH0080_GL0071209	-1.43035	5.73119	7.67111	0.048188	0EVGG	Glycosyl transferase family 8	M	Carbohydrate Metabolism	K00754			Firmicutes	Roseburia
MH0131_GL0114400	-1.2983	4.74947	6.43375	0.0488703	014RE	Amp-dependent synthetase and ligase	I	bad:BAD_0774	K01897			Actinobacteria	Bifidobacterium	Bifidobacterium adolescentis
MH0203_GL0185292	-1.37015	7.02023	8.64532	0.0473884	0ER2Q	abc transporter permease protein	P	bprs:CK3_24060	K02011			Firmicutes
O2.UC56-2_GL0038784	-1.26227	6.66322	8.59271	0.0473884	0ND4V	penicillin-binding protein	M	rho:RHOM_09200	K08384
MH0020_GL0048067	-1.59659	6.10505	7.94888	0.0475216	COG0173	aspartyl-trna synthetase	J	eel:EUBELI_00444	K01876
MH0153_GL0057235	-1.31165	7.91392	9.25826	0.0473884	0NDNS	gtp-binding protein typa	T	rbr:RBR_13600	K06207
MH0020_GL0022526	-0.653528	8.71381	8.8723	0.0473884	055DR	v-type ATPase	C	pdi:BDI_0830	K02123			Bacteroidetes	Parabacteroides	Parabacteroides distasonis
MH0153_GL0029308	-0.935668	8.24121	9.38535	0.0473884	0ENRC	Required for accurate and efficient protein synthesis under certain stress conditions. May act as a fidelity factor of the translation reaction, by catalyzing a one-codon backward translocation of tRNAs on improperly translocated ribosomes. Back- translocation proceeds from a post-translocation (POST) complex to a pre-translocation (PRE) complex, thus giving elongation factor G a second chance to…	M	rus:RBI_I00772	K03596
MH0118_GL0049288	-1.22793	7.86587	9.37135	0.0473884	COG5263	choline binding protein	S	Metabolism	K01224			Actinobacteria	Bifidobacterium	Bifidobacterium adolescentis
T2D-150A_GL0035033	-1.21771	8.92394	10.1119	0.0473884	0NDNW	ribonuclease J	S	rch:RUM_07740	K12574
MH0244_GL0010115	0.448402	5.23209	4.90459	0.0473884	05CFG	Acts as a chaperone (By similarity)	O	fpr:FP2_26120	K04043			Firmicutes	Faecalibacterium
MH0290_GL0022360	-0.91689	8.00314	8.91227	0.0473884	0NDBK	DNA primase is the polymerase that synthesizes small RNA primers for the Okazaki fragments on both template strands at replication forks during chromosomal DNA synthesis (By similarity)	L	ere:EUBREC_2359	K02316
MH0305_GL0033408	1.01765	5.8723	5.35434	0.0473884	0P6M5	Produces ATP from ADP in the presence of a proton gradient across the membrane. The V-type alpha chain is a catalytic subunit (By similarity)	C	rim:ROI_35830	K02117			Firmicutes	Roseburia	Roseburia intestinalis
T2D-6A_GL0015185	-1.54435	7.36501	8.84775	0.0473884	05C22	threonyL-tRNA synthetase	J	pdi:BDI_0660	K01868			Bacteroidetes	Parabacteroides	Parabacteroides distasonis
MH0134_GL0082995	1.5035	7.91883	5.76547	0.0497703	0ENRC	Required for accurate and efficient protein synthesis under certain stress conditions. May act as a fidelity factor of the translation reaction, by catalyzing a one-codon backward translocation of tRNAs on improperly translocated ribosomes. Back- translocation proceeds from a post-translocation (POST) complex to a pre-translocation (PRE) complex, thus giving elongation factor G a second chance to…	M	fpr:FP2_10330	K03596			Firmicutes	Faecalibacterium
MH0014_GL0042551	0.591052	8.18661	7.38107	0.0476516	0NDBZ	site-specific recombinase	L	Cellular Processes and Signaling	K06400			Firmicutes	Faecalibacterium	Faecalibacterium prausnitzii
MH0301_GL0064604	-1.49713	7.08201	8.54891	0.0473884	08IUK	alpha amylase, catalytic	G	Metabolism	K01234
764487809-stool1_revised_scaffold26772_1_gene192163	-1.50722	6.8204	8.5392	0.0473884	COG0173	aspartyl-trna synthetase	J	ere:EUBREC_2920	K01876			Firmicutes
411481.BIFADO_00500	-1.55317	5.72798	7.35734	0.0489153	COG4907	membrane	S					Actinobacteria	Bifidobacterium	Bifidobacterium adolescentis
MH0002_GL0076176	-1.43896	6.45445	8.31525	0.0473884	05C2F	Histidine kinase	T	ere:EUBREC_0482	K07718
MH0203_GL0119976	-1.0212	5.30415	6.45723	0.0489904	00FNI	ImpB MucB SamB family protein	L	bad:BAD_0522	K03502			Actinobacteria	Bifidobacterium	Bifidobacterium adolescentis
O2.UC11-2_GL0098024	1.32422	6.01729	5.14575	0.0476557	COG0018	arginyL-tRNA synthetase	J	rob:CK5_09370	K01887			Firmicutes	Blautia
BGI-33A_GL0075622	-1.2331	7.35824	8.92524	0.0473884	COG0018	arginyL-tRNA synthetase	J	ere:EUBREC_2239	K01887
MH0068_GL0013804	1.37967	5.70284	4.31792	0.0497293	07VGB	phage plasmid primase, p4 family	S	Genetic Information Processing	K06919			Firmicutes
MH0131_GL0169302	-1.09616	6.56891	7.92713	0.0478494	05CJN	penicillin-binding protein	M	bad:BAD_1107	K03587			Actinobacteria	Bifidobacterium	Bifidobacterium adolescentis
MH0161_GL0032392	2.60859	5.40004	4.166	0.0492148	COG0173	aspartyl-trna synthetase	J	rob:CK5_09300	K01876			Firmicutes	Blautia
706846339-stool1_revised_scaffold51980_1_gene66110	-1.27298	7.98045	9.04368	0.0475198	07USQ	tetratricopeptide	S	Folding, Sorting and Degradation	K12600			Bacteroidetes	Parabacteroides	Parabacteroides distasonis
MH0211_GL0134587	-1.1419	6.28266	7.59622	0.0473884	COG1132	(ABC) transporter	V	bpb:bpr_I2271	K06147
O2.UC57-2_GL0057971	-1.19159	6.53655	7.72973	0.0475188	COG1132	(ABC) transporter	V	bpb:bpr_I2272	K06147
DLM012_GL0053010	1.7194	6.45746	4.82888	0.0473884	COG0507	exodeoxyribonuclease v alpha	L	Genetic Information Processing	K01144			Firmicutes
MH0327_GL0019746	0.0586951	7.52647	7.22302	0.0473884	COG0840	Methyl-accepting chemotaxis	S	bprs:CK3_11430	K03406			Firmicutes
MH0429_GL0147133	-1.66109	6.94547	8.20344	0.049512	COG0018	arginyL-tRNA synthetase	J	pdi:BDI_3601	K01887			Bacteroidetes	Parabacteroides	Parabacteroides distasonis
V1.UC1-0_GL0036851	-1.36244	9.12895	10.3769	0.0473884	05CAV	thus facilitating recognition of the initiation point. It is needed to translate mRNA with a short Shine-Dalgarno (SD) purine-rich sequence (By similarity)	J	pdi:BDI_2619	K02945			Bacteroidetes	Parabacteroides	Parabacteroides distasonis
MH0020_GL0033878	-1.3957	7.5962	8.59919	0.048787	08H1H	hydrogenase) (Fe-only	C	pdi:BDI_1044	K18332			Bacteroidetes	Parabacteroides	Parabacteroides distasonis
MH0142_GL0026777	-1.27717	8.6651	9.35872	0.0473884	COG0058	Phosphorylase is an important allosteric enzyme in carbohydrate metabolism. Enzymes from different sources differ in their regulatory mechanisms and in their natural substrates. However, all known phosphorylases share catalytic and structural properties (By similarity)	G	afd:Alfi_1237	K16153			Bacteroidetes	Alistipes
MH0153_GL0049184	-1.30546	7.52852	8.95809	0.0473884	COG0173	aspartyl-trna synthetase	J	rus:RBI_I01972	K01876
MH0414_GL0115148	-1.20255	6.31207	7.90562	0.0473884	0EPXY	Predicted AAA-ATPase	S
O2.UC11-2_GL0067357	1.13284	5.56886	4.5441	0.047522	0NEKU	Histidine kinase	T	rob:CK5_13790	K07646			Firmicutes	Blautia
O2.UC22-2_GL0000524	-1.37073	5.81264	7.17295	0.0483806	0143B	Involved in acetate metabolism (By similarity)	C	bad:BAD_0688	K13788			Actinobacteria	Bifidobacterium	Bifidobacterium adolescentis
NLF008_GL0055167	-1.1182	7.69125	8.58142	0.0473884	05CRK	lysyL-tRNA synthetase	J	pdi:BDI_0150	K04567			Bacteroidetes	Parabacteroides	Parabacteroides distasonis
MH0001_GL0002155	-1.07079	10.1572	10.7506	0.0473884	0EQ2A	peptidase, M24	E	ere:EUBREC_1559	K01262
MH0020_GL0069532	-1.33285	7.85709	9.51154	0.0479158	05C4S	Required for accurate and efficient protein synthesis under certain stress conditions. May act as a fidelity factor of the translation reaction, by catalyzing a one-codon backward translocation of tRNAs on improperly translocated ribosomes. Back- translocation proceeds from a post-translocation (POST) complex to a pre-translocation (PRE) complex, thus giving elongation factor G a second chance to…	M	pdi:BDI_1475	K03596			Bacteroidetes	Parabacteroides	Parabacteroides distasonis
MH0068_GL0056661	-1.33638	7.42171	8.44111	0.0473884	07QW9	peptidase, M24	E	pdi:BDI_2283	K01262			Bacteroidetes	Bacteroides
MH0404_GL0096480	-1.20919	7.31236	8.66429	0.0473884	05C22	threonyL-tRNA synthetase	J	cct:CC1_03820	K01868			Firmicutes
V1.UC38-4_GL0016142	-1.26527	6.75804	8.89672	0.0479198	00C88	Amino Acid	E	bad:BAD_0084	K03293			Actinobacteria	Bifidobacterium	Bifidobacterium adolescentis
V1.UC5-3_GL0201638	-1.46527	6.55262	8.32291	0.0473884	05CE4	GlcNAc 6-P deacetylase	G	bad:BAD_1602	K01443			Actinobacteria	Bifidobacterium	Bifidobacterium adolescentis
MH0012_GL0023734	-1.29465	7.28173	8.64958	0.0475225	COG2071	Glutamine amidotransferase	S	Enzyme Families	K01273			Bacteroidetes	Parabacteroides	Parabacteroides sp. CT06
MH0012_GL0119859	-1.59385	7.6442	8.61223	0.0481805	09SD0	tonB-dependent Receptor	S					Bacteroidetes	Parabacteroides	Parabacteroides distasonis
MH0153_GL0034783	-1.1658	7.10298	8.1846	0.0473884	1APP2	Converts the aldose L-fucose into the corresponding ketose L-fuculose (By similarity)	G	tbe:Trebr_0126	K01818
HT14A_GL0133561	-1.45632	6.40873	7.58128	0.0476533	0XPRM	CRISPR-associated protein Csd1 family	L	ele:Elen_1977	K19117			Actinobacteria	Eggerthella
MH0200_GL0110073	-1.51485	9.57314	11.4746	0.0473884	COG1274	Catalyzes the conversion of oxaloacetate (OAA) to phosphoenolpyruvate (PEP), the rate-limiting step in the metabolic pathway that produces glucose from lactate and other precursors derived from the citric acid cycle (By similarity)	C	esr:ES1_23860	K01596
158337416-stool1_revised_C1258834_1_gene220638	-1.29549	6.25201	7.78855	0.0473884	COG1132	(ABC) transporter	V	ere:EUBREC_2325	K06147
MH0274_GL0161483	-1.41379	6.28807	7.77003	0.0473884	COG0840	Methyl-accepting chemotaxis	S	bprs:CK3_11430	K03406			Firmicutes
N039A_GL0026908	-1.1985	7.86934	10.5855	0.0473884	05CEJ	Catalyzes the GTP-dependent ribosomal translocation step during translation elongation. During this step, the ribosome changes from the pre-translocational (PRE) to the post- translocational (POST) state as the newly formed A-site-bound peptidyl-tRNA and P-site-bound deacylated tRNA move to the P and E sites, respectively. Catalyzes the coordinated movement of the two tRNA molecules, the mRNA and…	J	rbr:RBR_07830	K02355
435591.BDI_0086	-1.47143	5.7125	7.56648	0.0473884	09C5M	Ragb susd domain-containing protein	S					Bacteroidetes	Parabacteroides	Parabacteroides sp. CT06
MH0001_GL0013093	-1.06812	8.19255	9.45761	0.0473884	0NDGY	Acts as a processive, ATP-dependent zinc metallopeptidase for both cytoplasmic and membrane proteins. Plays a role in the quality control of integral membrane proteins (By similarity)	O	ere:EUBREC_0535	K03798
MH0006_GL0150135	-1.75179	6.56255	7.92496	0.0473884	076SH	peptidase, S41	S	Metabolism	K01362;K01567			Bacteroidetes	Alistipes
MH0071_GL0026397	1.29972	5.87647	5.20981	0.0483803	0EPA9	ErfK YbiS YcfS YnhG	S					Firmicutes	Blautia
MH0199_GL0170207	-1.47248	5.87004	7.65626	0.0473884	05C2K	tail SHEATH protein	S	bprs:CK3_02710	K06907			Firmicutes
NOM016_GL0075239	-1.31736	8.10473	9.24681	0.0473884	COG0840	Methyl-accepting chemotaxis	S	Signal Transduction	K03406
T2D-15A_GL0029191	-1.58918	6.50482	7.97576	0.0473884	COG1132	(ABC) transporter	V	Membrane Transport	K06147
MH0001_GL0005186	-1.33515	6.39581	7.47644	0.0477907	05C2V	Catalyzes the acyloin condensation reaction between C atoms 2 and 3 of pyruvate and glyceraldehyde 3-phosphate to yield 1-deoxy-D-xylulose-5-phosphate (DXP) (By similarity)	H	ere:EUBREC_1726	K01662
MH0002_GL0021398	-1.33968	9.0242	9.8383	0.0473884	09AIG		S					Bacteroidetes	Alistipes
367928.BAD_0365	-0.813551	9.12971	10.2025	0.0473884	00C6U	Phosphoglucomutase	G	bad:BAD_0365	K01835			Actinobacteria	Bifidobacterium	Bifidobacterium adolescentis
MH0006_GL0079689	-1.41056	8.02174	8.821	0.0489045	05C2R	Single-stranded-DNA-specific exonuclease (RecJ)	L	afd:Alfi_1509	K07462			Bacteroidetes	Alistipes
O2.UC48-0_GL0096764	-1.42908	5.0416	6.91047	0.0499974	0EPXY	Predicted AAA-ATPase	S					Firmicutes	Blautia
MH0044_GL0014121	-1.42988	5.8955	7.6575	0.0473884	05D22	carbon starvation protein	T	rho:RHOM_14870	K06200			Firmicutes
MH0118_GL0086312	-0.661407	7.75135	8.46387	0.0473884	05E2M	Manganese-dependent inorganic pyrophosphatase	C	ere:EUBREC_1475	K15986
MH0162_GL0087659	1.57035	8.82579	7.55339	0.0473884	0ERUQ	Kinase domain protein	T	rob:CK5_14730	K08884			Firmicutes	Blautia
MH0188_GL0008557	-0.0325685	5.58668	5.79739	0.0484469	0ND95	Na Pi-cotransporter	P	rob:CK5_34580	K03324			Firmicutes	Blautia
O2.CD1-0-PT_GL0030705	1.47206	6.03116	5.02346	0.0473884	COG0018	arginyL-tRNA synthetase	J	rob:CK5_09370	K01887			Firmicutes	Blautia
NOM027_GL0048353	1.65338	7.52286	5.78886	0.0493505	0F6M9	Abc transporter	E	rix:RO1_19210	K15580			Firmicutes	Roseburia	Roseburia intestinalis
MH0095_GL0020870	-1.33478	8.71516	9.2086	0.0473884	055YF	hemin receptor	S					Bacteroidetes	Alistipes
V1.CD36-0_GL0100745	-1.4095	8.38437	9.05154	0.0473884	COG0661	Required, probably indirectly, for the hydroxylation of 2-octaprenylphenol to 2-octaprenyl-6-hydroxy-phenol, the fourth step in ubiquinone biosynthesis (By similarity)	S	cgo:Corgl_1155	K03688			Actinobacteria	Collinsella
367928.BAD_0376	-1.20067	6.7092	8.1267	0.0475209	05CRK	lysyL-tRNA synthetase	J	bad:BAD_0376	K04567			Actinobacteria	Bifidobacterium	Bifidobacterium adolescentis
MH0007_GL0029281	-0.653974	6.43659	7.14221	0.0475207	0ND4M	Single-stranded-DNA-specific exonuclease recj	L	ere:EUBREC_1312	K07462
MH0037_GL0013253	0.444863	6.45661	5.63129	0.0473884	0F0J9	HsdM N-terminal domain	L	sri:SELR_pSRC600080	K03427
MH0150_GL0009555	-1.71971	5.96475	7.51482	0.0489679	0ENZJ	Abc transporter	V	sgy:Sgly_1345	K06147
V1.CD36-0_GL0102064	-1.21067	5.39756	6.40152	0.0492526	114KY		S					Actinobacteria	Collinsella
V1.UC21-4_GL0173590	1.41745	5.25239	4.14292	0.0476542	0ENZJ	Abc transporter	V	Membrane Transport	K06147			Firmicutes	Dorea
411469.EUBHAL_00456	-0.197815	6.05168	6.49307	0.0473884	0ENZJ	Abc transporter	V	Membrane Transport	K06147			Firmicutes	Eubacterium
MH0020_GL0054246	-1.41453	9.66404	10.621	0.0473884	5500000000	Aspartyl-tRNA synthetase	J	pdi:BDI_1402	K01876			Bacteroidetes	Parabacteroides	Parabacteroides sp. CT06
MH0153_GL0081722	-1.42906	5.90363	7.56637	0.0479423	COG0347	Nitrogen regulatory protein pii	E	tbe:Trebr_0399	K03320
MH0416_GL0191137	1.50867	6.7434	6.02793	0.0473884	0NDN3	Abc transporter	V	euc:EC1_10110	K06147			Firmicutes	Blautia
O2.UC30-0_GL0116322	1.46634	7.95643	6.64455	0.0473884	0ERUQ	Kinase domain protein	T	rob:CK5_14730	K08884			Firmicutes	Blautia
V1.CD36-0_GL0000633	-0.615126	7.13045	7.5233	0.0490453	COG4487	Uncharacterized protein conserved in bacteria (DUF2130)	S					Actinobacteria	Collinsella	Collinsella aerofaciens
V1.FI08_GL0084326	-1.33677	8.83031	9.67014	0.0473884	COG1109	Catalyzes the conversion of glucosamine-6-phosphate to glucosamine-1-phosphate (By similarity)	G	afd:Alfi_3304	K01835			Bacteroidetes	Alistipes
MH0001_GL0018116	-1.37227	5.93552	7.41508	0.0475234	COG1293	Fibronectin-binding A domain protein	K
MH0198_GL0103338	0.768002	6.09014	5.46809	0.0476506	0NE0U	metallobeta-lactamase	J	Genetic Information Processing	K07576
718255.RO1_18410	1.3662	5.23743	4.04069	0.0487374	COG0507	exodeoxyribonuclease v alpha	L	Genetic Information Processing	K01144			Firmicutes	Roseburia
MH0153_GL0014978	-1.22035	6.31275	7.54286	0.0473884	COG1132	(ABC) transporter	V	rix:RO1_26980	K06147
MH0153_GL0026055	-1.36261	7.6974	9.06171	0.0473884	COG0173	aspartyl-trna synthetase	J	bprl:CL2_25110	K01876
MH0188_GL0094135	0.913909	8.14275	7.12438	0.0475197	0EPWX	selenate reductase, YgfK subunit	E	rob:CK5_30740	K12527			Firmicutes	Blautia
V1.UC53-0_GL0066994	-0.799184	6.69397	7.76291	0.0473884	0EPXY	Predicted AAA-ATPase	S					Firmicutes	Eubacterium
MH0012_GL0224284	-0.803895	8.97358	9.96037	0.0473884	COG1109	Catalyzes the conversion of glucosamine-6-phosphate to glucosamine-1-phosphate (By similarity)	G	pdi:BDI_2097	K01835			Bacteroidetes	Parabacteroides	Parabacteroides distasonis
MH0153_GL0001564	-1.37083	7.86934	9.17097	0.0473884	COG1145	4Fe-4S ferredoxin, iron-sulfur binding	C	cls:CXIVA_20500	K00335
MH0245_GL0165429	-1.19845	5.37954	6.75647	0.0494354	0P2HP	Acetyl-CoA carboxylase, carboxyltransferase component (subunits alpha and beta)	I	afn:Acfer_1817	K01615		648915083	Firmicutes
MH0158_GL0006509	-1.13856	7.04367	8.20424	0.0473884	05C3T	may be the GTPase, regulating ATP sulfurylase activity (By similarity)	P	bprl:CL2_12040	K00956
BGI-34A_GL0008244	-1.47276	5.70829	7.43772	0.0487722	COG1109	Catalyzes the conversion of glucosamine-6-phosphate to glucosamine-1-phosphate (By similarity)	G	rix:RO1_18010	K01835
T2D-76A_GL0096691	1.31797	7.18563	5.44312	0.0489048	COG0085	DNA-dependent RNA polymerase catalyzes the transcription of DNA into RNA using the four ribonucleoside triphosphates as substrates (By similarity)	K	fpr:FP2_18740	K03043			Firmicutes	Faecalibacterium
MH0001_GL0017120	-1.30528	6.19102	7.49553	0.0473884	07QTG	Component of the acetyl coenzyme A carboxylase (ACC) complex. Biotin carboxylase (BC) catalyzes the carboxylation of biotin on its carrier protein (BCCP) and then the CO(2) group is transferred by the transcarboxylase to acetyl-CoA to form malonyl- CoA (By similarity)	I	ere:EUBREC_3141	K01962
MH0005_GL0023774	1.15929	7.02421	5.84991	0.0473884	0EPE4	Abc transporter	V	eel:EUBELI_20240	K06148			Firmicutes	Lachnospira	Lachnospira eligens
MH0020_GL0033165	-1.35783	8.12801	9.2845	0.0473884	09A0K	glutaminyL-tRNA synthetase	J	pdi:BDI_1388	K01886			Bacteroidetes	Parabacteroides	Parabacteroides distasonis
MH0131_GL0174797	-1.28908	6.26857	7.14797	0.0493769	07TN0	Integral membrane protein (MviN	T	bad:BAD_1621	K03980			Actinobacteria	Bifidobacterium	Bifidobacterium adolescentis
MH0153_GL0031026	-1.31105	7.81935	9.12732	0.0473884	0EPIZ	Catalyzes the condensation of the acetyl group of acetyl-CoA with 3-methyl-2-oxobutanoate (2-oxoisovalerate) to form 3-carboxy-3-hydroxy-4-methylpentanoate (2-isopropylmalate) (By similarity)	E	rbr:RBR_03080	K01649
665943.HMPREF1023_00130	-0.27932	5.09414	5.66626	0.0495021	COG0018	arginyL-tRNA synthetase	J	ele:Elen_1944	K01887			Actinobacteria	Eggerthella	Eggerthella lenta
MH0001_GL0013123	-1.58736	8.34289	9.91345	0.0473884	0F79A	Extracellular solute-binding protein, family 5	E	rho:RHOM_02995	K15580
MH0003_GL0002370	-1.16395	6.04388	7.31215	0.0498463	0XR13	Ragb susd domain-containing protein	S					Bacteroidetes	Bacteroides	Bacteroides xylanisolvens
MH0020_GL0074069	-1.31774	7.53022	8.73639	0.0473884	COG0793	protease	M	pdi:BDI_0205	K03797			Bacteroidetes	Parabacteroides	Parabacteroides distasonis
MH0001_GL0005229	-1.44574	5.80839	7.23657	0.047524	05D11	ABC transporter, ATPase	S	Poorly Characterized	K06924
MH0002_GL0022698	-1.48473	5.7302	7.37912	0.0475216	COG1132	(ABC) transporter	V	rix:RO1_11020	K06147
MH0007_GL0010658	-0.359531	5.43412	6.01724	0.0475222	0ENZJ	Abc transporter	V	Membrane Transport	K06147			Firmicutes	Eubacterium
MH0020_GL0010274	-1.20167	6.35395	7.23472	0.0499008	07SKS	5'-nucleotidase	F	pdi:BDI_1795	K01119			Bacteroidetes	Parabacteroides	Parabacteroides distasonis
MH0188_GL0080454	-0.00918741	4.8406	5.12294	0.0475203	0EPIZ	Catalyzes the condensation of the acetyl group of acetyl-CoA with 3-methyl-2-oxobutanoate (2-oxoisovalerate) to form 3-carboxy-3-hydroxy-4-methylpentanoate (2-isopropylmalate) (By similarity)	E	rum:CK1_30870	K01649			Firmicutes	Blautia
V1.UC51-0_GL0148567	0.820758	7.59162	6.5672	0.0473884	0NDGY	Acts as a processive, ATP-dependent zinc metallopeptidase for both cytoplasmic and membrane proteins. Plays a role in the quality control of integral membrane proteins (By similarity)	O	fpr:FP2_26140	K03798			Firmicutes	Faecalibacterium
DLF014_GL0032494	-1.5258	5.1084	6.8208	0.0475198	05D11	ABC transporter, ATPase	S	Poorly Characterized	K06924
MH0002_GL0010949	-1.25747	5.97311	8.40548	0.0473884	COG1109	Catalyzes the conversion of glucosamine-6-phosphate to glucosamine-1-phosphate (By similarity)	G	rix:RO1_18010	K01835
MH0002_GL0038227	-0.854815	12.5137	12.5105	0.0473884	055DA	Tetratricopeptide repeat protein	S					Bacteroidetes	Alistipes
469592.HMPREF0104_01647	-0.968956	6.99412	8.04935	0.048457	COG1785	alkaline phosphatase	P	pdi:BDI_0912	K01077			Bacteroidetes	Parabacteroides	Parabacteroides distasonis
MH0001_GL0011431	-1.31868	6.03068	7.14333	0.0479786	COG1109	Catalyzes the conversion of glucosamine-6-phosphate to glucosamine-1-phosphate (By similarity)	G	ere:EUBREC_2615	K01835
MH0044_GL0034096	-1.23821	5.64543	6.96891	0.0493966	061U6	(ATPase)-like protein	S	bvs:BARVI_12495	K06915			Bacteroidetes	Alistipes
MH0076_GL0022599	-1.16013	6.78894	7.97567	0.0473884	COG1109	Catalyzes the conversion of glucosamine-6-phosphate to glucosamine-1-phosphate (By similarity)	G	ere:EUBREC_2615	K01835
MH0128_GL0034984	-1.05834	6.50467	7.46917	0.0473884	COG1109	Catalyzes the conversion of glucosamine-6-phosphate to glucosamine-1-phosphate (By similarity)	G	ere:EUBREC_2615	K01835
MH0229_GL0008073	-1.09688	6.40971	7.51409	0.0479753	COG1109	Catalyzes the conversion of glucosamine-6-phosphate to glucosamine-1-phosphate (By similarity)	G	ere:EUBREC_2615	K01835
V1.CD36-0_GL0147663	-1.47362	5.89454	7.35128	0.0489802	05FF0	ErfK YbiS YcfS YnhG	S					Actinobacteria	Collinsella
V1.UC26-0_GL0122457	-1.5413	6.81629	9.08238	0.0473884	00FHI	ABC-type dipeptide transport system	E	Membrane Transport	K02035			Actinobacteria	Bifidobacterium	Bifidobacterium adolescentis
V1.UC36-0_GL0080998	-1.38835	6.96581	8.393	0.0473884	0EPT9	hydrogenase large subunit	C	Energy Metabolism	K00533			Firmicutes
MH0001_GL0001087	-1.45239	7.1	8.0811	0.0473884	0NE0A	acetolactate synthase	E	ere:EUBREC_1250	K01652
411459.RUMOBE_01141	1.33057	7.58761	6.46837	0.0475203	0XZ3W		S					Firmicutes	Blautia
MH0001_GL0005177	-1.29257	6.41933	7.75653	0.0473884	08IUK	alpha amylase, catalytic	G	Metabolism	K01234			Firmicutes	Eubacterium
MH0001_GL0007241	-1.37219	5.03072	6.46048	0.0478484	0ENY5	Catalyzes the reduction of hydroxylamine to form NH(3) and H(2)O (By similarity)	C	cls:CXIVA_00210	K05601
MH0010_GL0023850	-0.211166	6.62237	6.51913	0.0473884	COG0840	Methyl-accepting chemotaxis	S	Signal Transduction	K03406			Firmicutes	Roseburia	Roseburia intestinalis
MH0012_GL0045961	-1.21889	6.76807	8.76802	0.0487172	05DIJ	Phosphoethanolamine transferase	S	Glycan Biosynthesis and Metabolism	K03760			Bacteroidetes	Parabacteroides	Parabacteroides distasonis
MH0332_GL0077337	-1.4037	5.73917	7.48998	0.0473884	COG1109	Catalyzes the conversion of glucosamine-6-phosphate to glucosamine-1-phosphate (By similarity)	G	rix:RO1_18010	K01835
MH0336_GL0093669	0.76594	4.96988	4.65319	0.0484689	COG0840	Methyl-accepting chemotaxis	S	Signal Transduction	K03406			Firmicutes	Lachnospira	Lachnospira eligens
T2D-26A_GL0114715	0.115167	6.33323	6.15828	0.0496916	0ND4N	General (non sugar-specific) component of the phosphoenolpyruvate-dependent sugar phosphotransferase system (sugar PTS). This major carbohydrate active-transport system catalyzes the phosphorylation of incoming sugar substrates concomitantly with their translocation across the cell membrane. Enzyme I transfers the phosphoryl group from phosphoenolpyruvate (PEP) to the phosphoryl carrier protein (…	G	rto:RTO_17990	K08483
MH0001_GL0013216	-1.26327	6.0344	7.459	0.0473884	05CIZ	coA-substrate-specific enzyme activase	I	Xenobiotics Biodegradation and Metabolism	K04114
O2.UC44-2_GL0131949	-1.35261	8.15376	9.46068	0.0473884	04YJ6	YSIRK type signal peptide	S					Firmicutes	Streptococcus
V1.UC41-0_GL0052542	-1.28521	7.26275	8.66995	0.04752	099U9	type i phosphodiesterase nucleotide pyrophosphatase	S	Metabolism of Cofactors and Vitamins	K01077			Bacteroidetes	Parabacteroides	Parabacteroides distasonis
MH0044_GL0024225	-1.30054	5.01745	6.20178	0.0488376	0EPXY	Predicted AAA-ATPase	S					Firmicutes
MH0131_GL0091710	-1.2532	5.59628	6.69785	0.0479815	00BFC	ABC transporter	E, P	bad:BAD_1091	K02031			Actinobacteria	Bifidobacterium	Bifidobacterium adolescentis
159611913-stool1_revised_C764122_1_gene118387	-1.23563	8.50252	9.4447	0.0473884	05DEW	response regulator	T	Signal Transduction	K07667			Bacteroidetes	Parabacteroides	Parabacteroides distasonis
MH0073_GL0047239	0.00268705	6.3538	6.33272	0.0473884	0NE0A	acetolactate synthase	E	rix:RO1_17160	K01652			Firmicutes	Roseburia	Roseburia intestinalis
V1.CD36-0_GL0137038	-0.108783	4.63321	4.8478	0.0484669	00C47	Catalyzes the attachment of proline to tRNA(Pro) in a two-step reaction proline is first activated by ATP to form Pro- AMP and then transferred to the acceptor end of tRNA(Pro). As ProRS can inadvertently accommodate and process non-cognate amino acids such as alanine and cysteine, to avoid such errors it has two additional distinct editing activities against alanine. One activity is designated a…	J	cgo:Corgl_0893	K01881			Actinobacteria	Collinsella
764487809-stool1_revised_scaffold9135_2_gene144667	-1.41754	7.40051	8.36964	0.0479788	COG1960	acyl-CoA dehydrogenase	I	pdi:BDI_0461	K00257			Bacteroidetes	Parabacteroides	Parabacteroides distasonis
MH0006_GL0145223	-1.54791	9.12479	9.78651	0.047786	COG2985	transport protein	P	Cellular Processes and Signaling	K07085			Bacteroidetes	Alistipes
MH0020_GL0019586	-1.34647	7.68408	8.60846	0.0487108	5558	Peptidase, S41 family	M	pdi:BDI_3657	K03797			Bacteroidetes	Parabacteroides	Parabacteroides distasonis
O2.UC52-0_GL0026462	0.211121	7.70439	7.59966	0.0473884	0ENQX	Diguanylate cyclase	T	Signal Transduction	K02488			Firmicutes	Roseburia	Roseburia intestinalis
DLM022_GL0078440	-1.66587	4.65206	6.34501	0.0496231	0NDBZ	site-specific recombinase	L	Cellular Processes and Signaling	K06400
MH0001_GL0022067	-1.4225	6.29868	7.95815	0.0475213	COG4870	cathepsin	O	Metabolism	K01376
V1.UC10-2_GL0118505	-1.23458	5.90585	7.19064	0.0473884	COG1053	Succinate DeHydrogenase	C	ere:EUBREC_2472	K00394
MH0083_GL0060676	-1.09042	6.82405	8.16978	0.0473884	COG0840	Methyl-accepting chemotaxis	S	rho:RHOM_10165	K03406
MH0211_GL0007745	1.38998	6.65494	5.70719	0.048185	0ND4N	General (non sugar-specific) component of the phosphoenolpyruvate-dependent sugar phosphotransferase system (sugar PTS). This major carbohydrate active-transport system catalyzes the phosphorylation of incoming sugar substrates concomitantly with their translocation across the cell membrane. Enzyme I transfers the phosphoryl group from phosphoenolpyruvate (PEP) to the phosphoryl carrier protein (…	G	rho:RHOM_05885	K08483			Firmicutes	Roseburia	Roseburia intestinalis
MH0303_GL0045544	1.50704	6.6634	5.03147	0.0473884	0NDBZ	site-specific recombinase	L	Cellular Processes and Signaling	K06400			Firmicutes	Roseburia	Roseburia hominis
O2.UC22-1_GL0094881	0.015007	6.63926	7.11951	0.0473884	0NDNW	ribonuclease J	S	tte:TTE1253	K12574
MH0001_GL0002647	-1.05288	6.17158	7.68708	0.0473884	0EP51	alpha amylase, catalytic	G	rto:RTO_06750	K01182
MH0041_GL0013586	-1.44363	5.67067	7.87147	0.0473884	00G98	ec 3.2.1.37	G	Carbohydrate Metabolism	K01209			Actinobacteria	Bifidobacterium	Bifidobacterium adolescentis
MH0014_GL0098969	-1.41776	6.07903	7.09585	0.0476534	05CIZ	coA-substrate-specific enzyme activase	I	Xenobiotics Biodegradation and Metabolism	K04114			Firmicutes
MH0048_GL0003153	-1.31733	7.01045	8.68752	0.0473884	0NEDJ	two component transcriptional regulator, arac family	T	ere:EUBREC_0481	K07720
O2.UC19-2_GL0049730	-1.2339	9.40493	9.79028	0.0487738	055DA	Tetratricopeptide repeat protein	S					Bacteroidetes	Bacteroides	Bacteroides ovatus
V1.CD36-0_GL0019143	-1.40172	8.06392	9.18577	0.0473884	COG1109	Catalyzes the conversion of glucosamine-6-phosphate to glucosamine-1-phosphate (By similarity)	G	cgo:Corgl_0044	K01835			Actinobacteria	Collinsella
V1.CD55-0_GL0025058	-1.22552	9.12406	10.4463	0.0473884	05C01	Dihydroxy-acid dehydratase	E	eha:Ethha_0153	K01687
MH0071_GL0000691	1.05694	7.54612	6.66238	0.0473884	0NECA	May be involved in recombinational repair of damaged DNA (By similarity)	L	rob:CK5_06900	K03631			Firmicutes	Blautia
MH0153_GL0009861	-1.59656	8.89117	10.1477	0.0473884	COG0018	arginyL-tRNA synthetase	J	rus:RBI_I01393	K01887
MH0188_GL0103025	-1.27244	6.47243	7.7796	0.0475203	00D4U	An essential GTPase which binds GTP, GDP and possibly (p)ppGpp with moderate affinity, with high nucleotide exchange rates and a fairly low GTP hydrolysis rate (By similarity). It may play a role in control of the cell cycle, stress response, ribosome biogenesis and in those bacteria that undergo differentiation, in morphogenesis control	S	bad:BAD_0242	K03979			Actinobacteria	Bifidobacterium	Bifidobacterium adolescentis
O2.UC51-0_GL0139401	0.0186617	5.455	5.572	0.04785	0ENQX	Diguanylate cyclase	T	Signal Transduction	K02488			Firmicutes	Lachnospira	Lachnospira eligens
SZEY-35A_GL0009698	-1.33279	4.72267	6.18225	0.0479188	05CEY	Amp-dependent synthetase and ligase	I, Q	ele:Elen_1818	K00666			Actinobacteria	Eggerthella	Eggerthella lenta
MH0014_GL0017000	-1.43606	4.75125	6.53626	0.0477865	0ND95	Na Pi-cotransporter	P	Cellular Processes and Signaling	K03324
MH0188_GL0057521	0.138831	7.68707	7.40219	0.0475183	0ENVM	#NAME?	C	rob:CK5_28520	K00336			Firmicutes	Blautia
MH0234_GL0173887	-1.53842	4.86103	6.7941	0.0483312	0ND95	Na Pi-cotransporter	P	Cellular Processes and Signaling	K03324
MH0298_GL0061161	-1.5262	5.43409	7.03777	0.0475243	COG0659	sulfate transporter	P		K14708
MH0412_GL0025033	-1.42445	5.51629	7.28633	0.0475216	05D3Q	Sugar transferase	M	Metabolism	K01005			Actinobacteria	Bifidobacterium	Bifidobacterium adolescentis
O2.UC5-1_GL0032422	1.39847	8.37249	6.84179	0.0476541	0NDBD	5'-nucleotidase	F	fpr:FP2_20160	K01119			Firmicutes	Faecalibacterium	Faecalibacterium prausnitzii
469589.HMPREF0103_2541	-1.33118	7.96722	9.10808	0.0475188	COG0438	Glycosyl transferase (Group 1	M	Carbohydrate Metabolism	K00688			Bacteroidetes	Parabacteroides	Parabacteroides distasonis
MH0006_GL0206863	-1.1824	6.16189	6.79753	0.0486484	09AN9	Phosphoribulokinase uridine kinase family protein	F	ash:AL1_22470	K00876			Bacteroidetes	Alistipes
MH0017_GL0000685	-1.40621	6.61607	7.89559	0.0475219	0EPXY	Predicted AAA-ATPase	S
V1.UC26-0_GL0099687	-1.38891	7.87922	9.10028	0.0473884	0NDVT	formyltetrahydrofolate synthetase	F	ere:EUBREC_1958	K01938
T2D-198A_GL0094114	-1.31308	5.30092	7.35885	0.0484024	0ERX5	cobalt chelatase	H	Metabolism of Cofactors and Vitamins	K02190
160603188-stool1_revised_scaffold21620_1_gene26825	-1.25425	7.97981	9.94996	0.0473884	05BZU	Histidine kinase	T	Metabolism	K14051
657314.CK5_32720	0.554678	6.84378	6.20052	0.0475175	0NDVT	formyltetrahydrofolate synthetase	F	Energy Metabolism	K01938			Firmicutes	Blautia
MH0118_GL0042703	-1.52697	6.79256	8.03532	0.0495094	0909F		S					Actinobacteria	Bifidobacterium	Bifidobacterium adolescentis
MH0145_GL0081530	-1.28998	7.58952	9.2784	0.0473884	16PVN	glutaminyl-tRNA synthetase	J	dsa:Desal_3018	K01886
V1.UC30-0_GL0137309	-1.29683	7.68487	9.23693	0.0473884	0ENYF	glutaminyl-tRNA synthetase	J	ere:EUBREC_1603	K01886
T2D-114A_GL0011187	-1.64453	7.12011	8.81879	0.0473884	0NDN2	Catalyzes the ATP-dependent amination of UTP to CTP with either L-glutamine or ammonia as the source of nitrogen (By similarity)	F	rix:RO1_24970	K01937
MH0001_GL0011792	-1.1191	5.51269	6.4789	0.0475231	0NEH3	extracellular solute-binding protein, family 1	G	Membrane Transport	K02027			Firmicutes
MH0001_GL0014687	-1.39575	8.15303	10.0263	0.0473884	0NE0A	acetolactate synthase	E	ere:EUBREC_1876	K01652
MH0001_GL0018187	-1.36659	7.73653	8.9566	0.0473884	0NECA	May be involved in recombinational repair of damaged DNA (By similarity)	L	ere:EUBREC_2205	K03631
MH0069_GL0004992	-1.16617	6.89161	8.67791	0.0473884	0EPKS	Predicted AAA-ATPase	S
MH0090_GL0098357	-0.454148	8.47107	9.02548	0.0473884	0NJR2	Transposase	L	Genetic Information Processing	K07484			Firmicutes	Roseburia	Roseburia intestinalis
MH0150_GL0084481	0.414736	9.19722	7.77742	0.0499797	0EP51	alpha amylase, catalytic	G	csh:Closa_0872	K01182			Firmicutes	Ruminococcus
O2.UC18-2_GL0087926	-0.980945	5.9913	6.75387	0.049369	00C52	ABC transporter, ATP-binding protein	S	Genetic Information Processing	K07498			Actinobacteria	Bifidobacterium
657314.CK5_18000	0.345156	5.55852	5.49085	0.0482445	COG4086	Secreted protein	S					Firmicutes	Blautia
MH0001_GL0002817	-1.40502	9.14873	10.829	0.0473884	0NDNW	ribonuclease J	S	ere:EUBREC_1893	K12574
MH0001_GL0014686	-0.92894	8.43385	9.19407	0.0473884	05C01	Dihydroxy-acid dehydratase	E	rix:RO1_05280	K01687			Firmicutes
MH0002_GL0016496	5.13833	10.1032	5.72858	0.0473884	0NDBZ	site-specific recombinase	L	Cellular Processes and Signaling	K06400			Firmicutes	Intestinimonas	Intestinimonas butyriciproducens
MH0012_GL0143300	-1.56976	6.6764	8.1506	0.0475243	COG4166	peptide transport	E	bka:AH68_07755	K15580			Actinobacteria	Bifidobacterium	Bifidobacterium adolescentis
MH0071_GL0019205	1.45113	6.50411	5.68964	0.0476531	COG3858	hydrolase, family 18	G	Cellular Processes and Signaling	K06306			Firmicutes	Blautia
O2.UC22-1_GL0013174	-0.920876	5.458	6.53164	0.0494682	05CEJ	Catalyzes the GTP-dependent ribosomal translocation step during translation elongation. During this step, the ribosome changes from the pre-translocational (PRE) to the post- translocational (POST) state as the newly formed A-site-bound peptidyl-tRNA and P-site-bound deacylated tRNA move to the P and E sites, respectively. Catalyzes the coordinated movement of the two tRNA molecules, the mRNA and…	J	bka:AH68_03085	K02355			Actinobacteria	Bifidobacterium	Bifidobacterium catenulatum
MH0001_GL0018716	-1.45137	6.69604	8.35553	0.0473884	0ENYS	Stage V sporulation protein B	M	ere:EUBREC_1754	K06409
MH0153_GL0021329	-1.58918	9.21491	10.6778	0.0473884	0NDVT	formyltetrahydrofolate synthetase	F	rbr:RBR_16050	K01938
MH0187_GL0145266	-1.30951	8.25827	8.65747	0.0476526	0582C		S					Bacteroidetes	Alistipes
MH0198_GL0204663	0.0670813	5.58028	5.63736	0.0478498	0ENYF	glutaminyl-tRNA synthetase	J	cth:Cthe_0917	K01886
V1.UC59-0_GL0098509	1.54762	6.7663	5.39781	0.0473884	05BZU	Histidine kinase	T	Enzyme Families	K07636			Firmicutes	Ruminococcus
NOF001_GL0026821	-1.39611	7.07255	8.30703	0.0473884	0EPDN	Dipeptidase	E	rix:RO1_14020	K01270
MH0001_GL0002510	-0.848291	7.53969	8.54034	0.0473884	07RC7	uridine kinase	F	ere:EUBREC_2356	K00876
MH0011_GL0067466	0.466345	7.06226	6.83355	0.0483177	0ENQX	Diguanylate cyclase	T	Metabolism	K00936			Firmicutes	Roseburia	Roseburia intestinalis
MH0116_GL0031883	-1.22571	7.08422	7.8664	0.0473884	05EUD	Transcriptional regulator	K	bad:BAD_0181	K03655			Actinobacteria	Bifidobacterium	Bifidobacterium adolescentis
MH0161_GL0033031	1.31617	5.96075	5.2266	0.0491028	COG4909	glycerol dehydratase	Q	txy:Thexy_2101	K06120			Firmicutes	Blautia
O2.UC18-1_GL0097623	-1.33147	6.65404	8.18354	0.0482504	05C8D	Catalyzes the ATP-dependent amination of UTP to CTP with either L-glutamine or ammonia as the source of nitrogen (By similarity)	F	bad:BAD_0709	K01937			Actinobacteria	Bifidobacterium	Bifidobacterium adolescentis
V1.CD40-0_GL0151784	-1.40108	6.9411	7.63068	0.0475249	COG0793	protease	M	ash:AL1_10870	K03797			Bacteroidetes	Alistipes
V1.FI36_GL0191357	-1.10688	6.88745	7.99442	0.0487803	0HC06	Prevents misfolding and promotes the refolding and proper assembly of unfolded polypeptides generated under stress conditions (By similarity)	O	lip:LI0625	K04077			Proteobacteria	Bilophila
BGI-34A_GL0066840	-1.28632	5.5312	6.83726	0.0488055	0ERX5	cobalt chelatase	H	Metabolism of Cofactors and Vitamins	K02190
479437.Elen_1276	-0.393104	6.76225	7.33691	0.0473884	COG0374	Hydrogenase, large subunit	C	ele:Elen_1276	K06281			Actinobacteria	Eggerthella	Eggerthella lenta
MH0012_GL0127997	0.666751	8.72869	8.59058	0.0475204	09B8S	Oxidoreductase domain protein	S	Metabolism	K00540			Bacteroidetes	Parabacteroides	Parabacteroides distasonis
V1.CD25-4_GL0101180	-1.41939	4.58923	6.02275	0.0498925	07Y96	amidohydrolase	S	Poorly Characterized	K07047
MH0020_GL0020069	-1.36117	7.75906	9.07786	0.0473884	08IQF	Catalyzes the conversion of acetate into acetyl-CoA (AcCoA), an essential intermediate at the junction of anabolic and catabolic pathways. AcsA undergoes a two-step reaction. In the first half reaction, AcsA combines acetate with ATP to form acetyl-adenylate (AcAMP) intermediate. In the second half reaction, it can then transfer the acetyl group from AcAMP to the sulfhydryl group of CoA, forming …	I	pdi:BDI_2255	K01895			Bacteroidetes	Parabacteroides	Parabacteroides distasonis
DLF009_GL0050500	-1.37746	4.61962	6.37731	0.0488991	COG0661	Required, probably indirectly, for the hydroxylation of 2-octaprenylphenol to 2-octaprenyl-6-hydroxy-phenol, the fourth step in ubiquinone biosynthesis (By similarity)	S	Metabolism of Cofactors and Vitamins	K03688			Actinobacteria	Eggerthella	Eggerthella lenta
NOM016_GL0015381	-0.776543	8.3367	9.24375	0.0473884	0F6Y1	Branched-chain amino acid abc transporter, permease protein	G	ere:EUBREC_0479	K10541			Firmicutes
MH0147_GL0058955	1.12842	10.1284	9.23352	0.0473884	0EQ23	Transposase	L	Genetic Information Processing	K07484
MH0071_GL0005940	1.16906	4.78974	3.74756	0.0483816	05CIZ	coA-substrate-specific enzyme activase	I	Xenobiotics Biodegradation and Metabolism	K04114			Firmicutes	Blautia
MH0251_GL0186554	-1.3434	5.42491	6.69686	0.0483104	0EPKS	Predicted AAA-ATPase	S
SZEY-40A_GL0020036	4.95193	9.88618	5.59608	0.0473884	COG1961	Resolvase	L	Cellular Processes and Signaling	K06400			Firmicutes	Massilistercora	Massilistercora timonensis
MH0191_GL0177502	-1.40902	7.69352	8.32564	0.0485941	0555E	peptidase family M13	O	pdi:BDI_1563	K07386			Bacteroidetes	Parabacteroides	Parabacteroides distasonis
NOM009_GL0026520	1.43572	5.11929	4.371	0.0487761	05DZW	Dipeptidase	E	Amino Acid Metabolism;Cellular Processes and Signaling	K01274;K01423			Firmicutes	Faecalibacterium	Faecalibacterium prausnitzii
MH0145_GL0061736	-1.25914	6.68892	7.90367	0.0473884	0NDHZ	Abc transporter, ATP-binding protein	S	Metabolism	K01552
MH0287_GL0152352	-0.812976	6.41351	6.87054	0.0477824	08KNJ	Rhamnan synthesis protein F	M	ssr:SALIVB_0554	K07272			Firmicutes	Streptococcus	Streptococcus salivarius
MH0448_GL0055928	1.55089	7.23189	5.7332	0.0473884	0NDBZ	site-specific recombinase	L	Cellular Processes and Signaling	K06400			Firmicutes	Faecalibacterium	Faecalibacterium prausnitzii
O2.UC7-1_GL0057207	-1.35739	8.29011	8.96654	0.0473884	0NFDQ	Transposase	L	Genetic Information Processing	K07487
BGI-33A_GL0002502	-1.16225	7.83934	8.77251	0.0473884	COG0513	purine NTP-dependent helicase activity	L	rix:RO1_01000	K05592
MH0002_GL0023491	-1.16426	7.6236	8.46345	0.0479221	08IQE	Amp-dependent synthetase and ligase	I	ash:AL1_25660	K01897			Bacteroidetes	Alistipes
MH0041_GL0030827	-1.29557	5.94453	7.167	0.0473884	0NDHZ	Abc transporter, ATP-binding protein	S	Metabolism	K01552			Firmicutes
MH0153_GL0081118	-0.886053	8.36582	9.21735	0.0473884	05CJ9	Prevents misfolding and promotes the refolding and proper assembly of unfolded polypeptides generated under stress conditions (By similarity)	O	rus:RBI_I00087	K04077
MH0363_GL0077750	-1.20452	8.12308	8.99278	0.0486469	07GFK	fumarate	C	pdi:BDI_2765	K01676			Bacteroidetes	Parabacteroides	Parabacteroides distasonis
MH0003_GL0078036	-1.30181	8.33953	10.06	0.0473884	05CJ9	Prevents misfolding and promotes the refolding and proper assembly of unfolded polypeptides generated under stress conditions (By similarity)	O	bth:BT_1829	K04077			Bacteroidetes	Bacteroides	Bacteroides ovatus
MH0337_GL0136590	-0.0563592	6.25293	7.05536	0.0473884	05EGA	Carbohydrate kinase	G	Carbohydrate Metabolism	K00853			Firmicutes	Blautia
MH0394_GL0172521	1.13563	5.26974	4.14851	0.0479785	0ND4N	General (non sugar-specific) component of the phosphoenolpyruvate-dependent sugar phosphotransferase system (sugar PTS). This major carbohydrate active-transport system catalyzes the phosphorylation of incoming sugar substrates concomitantly with their translocation across the cell membrane. Enzyme I transfers the phosphoryl group from phosphoenolpyruvate (PEP) to the phosphoryl carrier protein (…	G	rob:CK5_15990	K08483			Firmicutes	Blautia
O2.UC15-1_GL0004891	0.917088	5.85565	5.26473	0.0492609	05EGA	Carbohydrate kinase	G	Carbohydrate Metabolism	K00853			Firmicutes	Blautia
V1.UC30-0_GL0033880	-1.20533	5.21217	7.01448	0.0480494	00BJJ	ec 3.2.1.37	G	bla:BLA_1048	K01198			Actinobacteria	Bifidobacterium	Bifidobacterium pseudocatenulatum
V1.UC60-0_GL0112054	-0.0226945	7.2661	6.76754	0.0490365	COG0465	Acts as a processive, ATP-dependent zinc metallopeptidase for both cytoplasmic and membrane proteins. Plays a role in the quality control of integral membrane proteins (By similarity)	O	cgo:Corgl_0821	K03798			Actinobacteria	Collinsella
338793263-stool1_revised_scaffold8203_1_gene18861	1.482	8.48334	7.05697	0.0473884	0NR1B		S					Firmicutes	Blautia
765094712-stool2_revised_C460123_1_gene51610	1.56	7.56129	7.18588	0.0473884	0NDBZ	site-specific recombinase	L	Cellular Processes and Signaling	K06400			Firmicutes	Absiella	Absiella argi
479437.Elen_2820	-0.00935714	7.7564	7.69926	0.0473884	05CJ9	Prevents misfolding and promotes the refolding and proper assembly of unfolded polypeptides generated under stress conditions (By similarity)	O	ele:Elen_2820	K04077			Actinobacteria	Eggerthella	Eggerthella lenta
MH0168_GL0029758	-0.610076	7.87736	8.73557	0.0481873	05EGA	Carbohydrate kinase	G	Carbohydrate Metabolism	K00853
MH0203_GL0185291	-1.3181	6.93433	8.15764	0.0476503	0P69E	ABC transporter	G	Membrane Transport	K02010
O2.UC11-0_GL0005525	-1.47464	6.39219	8.11715	0.0475191	0ENYF	glutaminyl-tRNA synthetase	J	ere:EUBREC_1603	K01886
NLM010_GL0094653	2.71781	8.40443	5.62335	0.0492438	COG1961	Resolvase	L	Cellular Processes and Signaling	K06400			Firmicutes	Faecalibacterium	Faecalibacterium prausnitzii
SZEY-43A_GL0034409	-1.53741	7.8141	8.43971	0.0496163	05D9H	Catalyzes the attachment of glycine to tRNA(Gly) (By similarity)	J	bxy:BXY_29090	K01880			Bacteroidetes	Bacteroides	Bacteroides ovatus
159207311-stool1_revised_scaffold39447_2_gene82616	1.63715	10.3614	8.64394	0.0473884	0ESWW	Glucan-binding domain-containing protein	S
479437.Elen_1224	0.00386515	5.55155	6.16489	0.0473884	05DEF	Extracellular solute-binding protein, family 5	E	ele:Elen_1224	K02035			Actinobacteria	Eggerthella	Eggerthella lenta
MH0006_GL0154660	-1.35832	11.4667	11.9677	0.0473884	05CJ9	Prevents misfolding and promotes the refolding and proper assembly of unfolded polypeptides generated under stress conditions (By similarity)	O	afd:Alfi_0947	K04077			Bacteroidetes	Alistipes
MH0020_GL0020073	-1.51376	7.70845	9.1259	0.0489152	055AT	Dehydrogenase	C	pdi:BDI_2252	K00294			Bacteroidetes	Parabacteroides	Parabacteroides distasonis
MH0131_GL0033291	-1.40629	5.56515	7.26391	0.0473884	00BJJ	ec 3.2.1.37	G	bad:BAD_0428	K01198			Actinobacteria	Bifidobacterium	Bifidobacterium adolescentis
MH0274_GL0009451	-0.645389	6.18961	7.46513	0.0495028	00BJJ	ec 3.2.1.37	G	bad:BAD_0428	K01198			Actinobacteria	Bifidobacterium	Bifidobacterium catenulatum
O2.CD1-0-PT_GL0033426	1.42766	7.05216	5.79579	0.0475191	0NR1B		S					Firmicutes	Blautia
V1.CD25-4_GL0017965	-1.50238	6.21415	7.4457	0.0490984	05CEJ	Catalyzes the GTP-dependent ribosomal translocation step during translation elongation. During this step, the ribosome changes from the pre-translocational (PRE) to the post- translocational (POST) state as the newly formed A-site-bound peptidyl-tRNA and P-site-bound deacylated tRNA move to the P and E sites, respectively. Catalyzes the coordinated movement of the two tRNA molecules, the mRNA and…	J	ova:OBV_34950	K02355			Firmicutes
V1.CD46-0_GL0034419	1.5123	8.67024	7.26789	0.0473884	0NDJ4	Extracellular solute-binding protein, family 5	E	bprs:CK3_21120	K13889			Firmicutes
479437.Elen_1853	-1.18791	7.03039	7.89785	0.0473884	05CEY	Amp-dependent synthetase and ligase	I, Q	ele:Elen_1853	K12507			Actinobacteria	Eggerthella	Eggerthella lenta
MH0001_GL0018119	-1.147	7.73943	9.34403	0.0473884	05DP4	dak2 domain fusion protein ylov	S	ere:EUBREC_1669	K07030
MH0001_GL0019302	-1.22345	6.77825	8.08058	0.0473884	05CM0	Catalyzes the synthesis of GMP from XMP (By similarity)	F	rix:RO1_16840	K01951			Firmicutes
MH0268_GL0161389	-0.425237	5.74463	7.16106	0.0473884	05CJ9	Prevents misfolding and promotes the refolding and proper assembly of unfolded polypeptides generated under stress conditions (By similarity)	O	rix:RO1_09010	K04077			Firmicutes
O2.UC49-0_GL0153089	-1.33795	5.26083	7.32231	0.0499639	05CJ9	Prevents misfolding and promotes the refolding and proper assembly of unfolded polypeptides generated under stress conditions (By similarity)	O	ova:OBV_35590	K04077			Firmicutes
O2.UC50-0_GL0258241	-1.13853	6.12131	7.94151	0.0473884	0EPKS	Predicted AAA-ATPase	S					Firmicutes	Anaerobutyricum	Anaerobutyricum hallii
MH0001_GL0005810	-1.18668	6.7295	8.39571	0.0473884	0NEDF		S
V1.CD36-0_GL0006172	3.53573	9.6427	6.27264	0.0473884	05QAH	PBPb	S	Membrane Transport	K02030			Actinobacteria	Collinsella
SZEY-27A_GL0035868	-1.29779	5.83966	7.18984	0.0496389	07GFK	fumarate	C	ash:AL1_22040	K01676			Bacteroidetes	Alistipes
MH0131_GL0096965	-1.29417	6.01587	7.70718	0.0473884	05EGA	Carbohydrate kinase	G	Carbohydrate Metabolism	K00853			Actinobacteria	Bifidobacterium	Bifidobacterium adolescentis
V1.CD40-0_GL0112634	-1.31888	7.24092	8.36824	0.0473884	0ENZ6	Arginosuccinase	E	rbr:RBR_06740	K01755
SZEY-44A_GL0070314	-1.24542	10.3557	10.5934	0.0473884	055A8	Phosphoenolpyruvate carboxylase	C	ash:AL1_10680	K01610			Bacteroidetes	Alistipes
MH0067_GL0064214	-1.12878	9.15845	9.57661	0.0481756	09A8N	Catalyzes the ATP-dependent amination of UTP to CTP with either L-glutamine or ammonia as the source of nitrogen (By similarity)	F	pdi:BDI_0519	K01937			Bacteroidetes	Parabacteroides	Parabacteroides distasonis
MH0089_GL0050469	-1.34682	7.38581	8.38133	0.0473884	0EQ23	Transposase	L	Genetic Information Processing	K07484
O2.UC8-0_GL0107158	-0.200083	4.76579	5.02129	0.048844	0NEDJ	two component transcriptional regulator, arac family	T	rob:CK5_18640	K07720			Firmicutes	Blautia
MH0020_GL0026216	-1.46507	6.76972	8.21867	0.0481865	055AS	ABC transporter, ATP-binding protein	S	Metabolism	K01552			Bacteroidetes	Parabacteroides	Parabacteroides distasonis
MH0145_GL0085935	3.5193	12.306	8.63299	0.0473884	0ESWW	Glucan-binding domain-containing protein	S
MH0161_GL0010124	-1.12577	5.89291	7.25597	0.0481875	05C20	Catalyzes the attachment of glutamate to tRNA(Glu) in a two-step reaction glutamate is first activated by ATP to form Glu-AMP and then transferred to the acceptor end of tRNA(Glu) (By similarity)	J	bad:BAD_0176	K01885			Actinobacteria	Bifidobacterium	Bifidobacterium adolescentis
MH0161_GL0142479	1.08068	5.48014	4.97551	0.0475228	0ENYS	Stage V sporulation protein B	M	rob:CK5_23510	K06409			Firmicutes	Blautia
MH0187_GL0009347	-1.204	7.50316	7.9685	0.04778	0555P	Ribonuclease	J	afd:Alfi_2380	K08301			Bacteroidetes	Alistipes
MH0199_GL0052671	-1.26023	6.94782	8.07598	0.0473884	05CJ9	Prevents misfolding and promotes the refolding and proper assembly of unfolded polypeptides generated under stress conditions (By similarity)	O	bad:BAD_0565	K04077			Actinobacteria	Bifidobacterium	Bifidobacterium adolescentis
V1.CD36-0_GL0056883	-1.36256	5.63413	6.72533	0.049045	08IDQ	Catalyzes the epimerization of the S- and R-forms of NAD(P)HX, a damaged form of NAD(P)H that is a result of enzymatic or heat-dependent hydration. This is a prerequisite for the S- specific NAD(P)H-hydrate dehydratase to allow the repair of both epimers of NAD(P)HX (By similarity)	G					Actinobacteria
NOF006_GL0002992	-1.04958	10.1291	10.2892	0.0477864	055YF	hemin receptor	S					Bacteroidetes	Parabacteroides	Parabacteroides distasonis
MH0292_GL0067872	-1.22202	4.47091	6.33201	0.0492306	07EEN	Catalyzes the addition of meso-diaminopimelic acid to the nucleotide precursor UDP-N-acetylmuramoyl-L-alanyl-D-glutamate (UMAG) in the biosynthesis of bacterial cell-wall peptidoglycan (By similarity)	M	bad:BAD_1085	K01928			Actinobacteria	Bifidobacterium	Bifidobacterium adolescentis
MH0310_GL0039638	-1.16936	6.02531	6.5615	0.0493725	COG0171	nh(3)-dependent nad( ) synthetase	H	afd:Alfi_0139	K01950			Bacteroidetes	Alistipes
MH0327_GL0019471	-1.2752	4.68881	6.01363	0.0488969	0NDYI	synthase component I	E	rix:RO1_10690	K01657
MH0412_GL0180640	-1.24787	5.6972	7.11433	0.0480426	0NDJ4	Extracellular solute-binding protein, family 5	E	ssm:Spirs_0029	K02035
O2.UC22-1_GL0074264	-1.34596	6.4965	8.62194	0.0473884	COG5282	Conserved Protein	S					Actinobacteria	Bifidobacterium	Bifidobacterium adolescentis
V1.CD46-0_GL0113919	9.19402	-3.05526	-11.9205	0.0473884	05CJ9	Prevents misfolding and promotes the refolding and proper assembly of unfolded polypeptides generated under stress conditions (By similarity)	O	eel:EUBELI_00520	K04077
N035A_GL0029628	0.335372	12.0029	11.52	0.0473884	COG1866	Phosphoenolpyruvate Carboxylase	C	pdi:BDI_2805	K01610			Bacteroidetes	Parabacteroides	Parabacteroides distasonis
479437.Elen_2145	0.864105	8.27647	7.57983	0.0473884	05EKA	Extracellular solute-binding protein, family 5	E	Membrane Transport	K02035			Actinobacteria	Eggerthella	Eggerthella lenta
MH0010_GL0029490	1.15025	6.36992	5.5371	0.0481803	0NE0U	metallobeta-lactamase	J	rix:RO1_11580	K07576			Firmicutes	Roseburia	Roseburia intestinalis
T2D-31A_GL0072599	-1.33592	5.9927	7.38207	0.0473884	00DZD	C4-dicarboxylate anaerobic carrier	S					Actinobacteria	Eggerthella	Eggerthella lenta
MH0188_GL0191488	-1.44653	5.86714	7.77976	0.0483217	05DSG	hydrolase family 43	G	Metabolism	K01238			Actinobacteria	Bifidobacterium	Bifidobacterium adolescentis
MH0399_GL0046040	-1.21892	6.09354	7.56707	0.0490992	09D0S	SusD family	S					Bacteroidetes	Parabacteroides	Parabacteroides distasonis
T2D-10A_GL0028958	4.66371	7.46919	3.34517	0.0482457	COG1866	Phosphoenolpyruvate Carboxylase	C	bdo:EL88_24055	K01610			Bacteroidetes	Bacteroides
MH0001_GL0002626	-1.25856	8.18769	9.46649	0.0473884	0NDN2	Catalyzes the ATP-dependent amination of UTP to CTP with either L-glutamine or ammonia as the source of nitrogen (By similarity)	F	ere:EUBREC_0690	K01937			Firmicutes
MH0001_GL0015276	-1.27581	7.24754	9.18967	0.0473884	0NE0U	metallobeta-lactamase	J	ere:EUBREC_2244	K07576
MH0041_GL0040403	-0.769871	6.17735	7.77852	0.0499598	0NEHX	phosphoenolpyruvate carboxylase	C	coo:CCU_03280	K01610			Firmicutes	Eubacterium
MH0404_GL0065010	-1.47711	5.97311	7.77643	0.0473884	0EPKS	Predicted AAA-ATPase	S
MH0002_GL0058300	-1.43047	7.10315	8.90396	0.0473884	05IH7	synthase	S	Amino Acid Metabolism	K00797
MH0012_GL0015810	-1.32899	7.37231	8.35713	0.0486458	07S5S	Peptidyl-prolyl cis-trans isomerase	O	pdi:BDI_2392	K03771			Bacteroidetes	Parabacteroides	Parabacteroides distasonis
MH0012_GL0154066	-1.44011	6.6883	8.49406	0.047521	09BXH	indolepyruvate ferredoxin oxidoreductase, alpha subunit	C	Metabolism	K00179			Bacteroidetes	Parabacteroides	Parabacteroides distasonis
MH0014_GL0052609	-1.3896	4.66467	5.90803	0.0498965	COG1092	23S rRNA (guanine(2445)-N(2))-methyltransferase activity	S	ere:EUBREC_3073	K06969
MH0020_GL0021345	-1.40356	7.66761	8.51951	0.0495051	0XUST	OstA family	S					Bacteroidetes	Parabacteroides	Parabacteroides distasonis
MH0103_GL0049262	-1.37461	7.25815	8.7907	0.0473884	05CVR	type I restriction-modification system	V	ere:EUBREC_0880	K03427			Firmicutes
MH0205_GL0033709	-1.53107	6.02549	7.62359	0.0473884	0EPMX	Transporter	P	fpr:FP2_21060	K03308
SZEY-73A_GL0008134	0.11057	5.35168	5.7099	0.0485886	0EZ2R	phosphoenolpyruvate--protein phosphotransferase	T	fpr:FP2_32310	K08483			Firmicutes	Faecalibacterium
MH0092_GL0156571	0.184653	6.42371	5.6972	0.048189	0ESWW	Glucan-binding domain-containing protein	S
MH0188_GL0155963	0.128753	4.43265	4.47267	0.0497057	0NEDJ	two component transcriptional regulator, arac family	T	Signal Transduction	K07720			Firmicutes	Blautia
MH0462_GL0081928	-1.31276	4.97121	6.99953	0.0477879	COG1409	Hydrolyzes cAMP to 5'-AMP. Plays an important regulatory role in modulating the intracellular concentration of cAMP, thereby influencing cAMP-dependent processes (By similarity)	S					Actinobacteria	Bifidobacterium	Bifidobacterium adolescentis
SZEY-40A_GL0003812	-1.29105	8.15755	9.40975	0.0473884	0NDR8	radical SAM domain protein	S
764062976-stool1_revised_scaffold3026_1_gene114608	-1.42083	5.19633	6.52655	0.0483756	COG2265	catalyzes the formation of 5-methyl-uridine at position	J	rho:RHOM_13395	K03215
MH0001_GL0005267	-0.856943	7.52702	8.29737	0.0473884	COG4108	Increases the formation of ribosomal termination complexes and stimulates activities of RF-1 and RF-2. It binds guanine nucleotides and has strong preference for UGA stop codons. It may interact directly with the ribosome. The stimulation of RF- 1 and RF-2 is significantly reduced by GTP and GDP, but not by GMP (By similarity)	J	ere:EUBREC_2229	K02837			Firmicutes
MH0189_GL0094693	-1.34731	7.01684	8.51974	0.0473884	05DZW	Dipeptidase	E	bad:BAD_0168	K08659			Actinobacteria	Bifidobacterium	Bifidobacterium adolescentis
V1.CD6-0-PN_GL0151212	0.768592	4.77225	4.65928	0.0475208	COG1362	M18 family aminopeptidase	E	Metabolism	K01269			Firmicutes	Blautia
158479027-stool1_revised_scaffold29297_1_gene130897	1.34955	9.19555	8.20527	0.0473884	08JE9	extracellular solute-binding protein family 1	G	rix:RO1_38310	K17234			Firmicutes	Roseburia	Roseburia intestinalis
MH0001_GL0006262	-1.14416	6.51644	8.17079	0.0473884	0EPNZ	UDP-glucose--hexose-1-phosphate uridylyltransferase	G	ere:EUBREC_1388	K00965
MH0001_GL0011530	-0.0089177	7.60311	7.93554	0.0473884	07RDE	two component transcriptional regulator, arac family	T	rho:RHOM_05765	K07720
MH0131_GL0156548	-0.893724	6.93418	8.19069	0.0499105	07RU6	amine oxidase	H	Cellular Processes and Signaling	K01854			Actinobacteria	Bifidobacterium	Bifidobacterium adolescentis
V1.UC59-0_GL0005568	-1.61238	7.99828	9.7081	0.0473884	COG0174	glutamine synthetase	E	clt:CM240_1122	K01915
159369152-stool2_revised_scaffold8644_3_gene9467	-1.40784	6.84671	7.71079	0.0491085	056MZ	ATPase histidine kinase DNA gyrase B HSP90 domain protein	T	Enzyme Families	K10715			Bacteroidetes	Parabacteroides	Parabacteroides distasonis
MH0001_GL0000046	-1.30326	7.14259	8.56584	0.0473884	0NDJA	Catalyzes the attachment of proline to tRNA(Pro) in a two-step reaction proline is first activated by ATP to form Pro- AMP and then transferred to the acceptor end of tRNA(Pro). As ProRS can inadvertently accommodate and process non-cognate amino acids such as alanine and cysteine, to avoid such errors it has two additional distinct editing activities against alanine. One activity is designated a…	J	rix:RO1_36950	K01881			Firmicutes
MH0003_GL0081173	1.49327	8.36601	6.67491	0.0473884	0EPXP	Transposase	L	Genetic Information Processing	K07487			Firmicutes
MH0153_GL0062262	-1.39357	5.28871	7.45562	0.0478527	COG0577	ABC transporter (permease)	V	Membrane Transport	K02004			Actinobacteria	Bifidobacterium	Bifidobacterium adolescentis
MH0389_GL0018516	-1.15352	7.79623	9.01471	0.0473884	0NE4S	Catalyzes the interconversion of 2-phosphoglycerate and 3-phosphoglycerate (By similarity)	G	rbr:RBR_09380	K15633
MH0420_GL0067515	-0.0106009	5.85019	5.50825	0.048248	COG0055	Produces ATP from ADP in the presence of a proton gradient across the membrane. The catalytic sites are hosted primarily by the beta subunits (By similarity)	C	rus:RBI_I00786	K02112
V1.UC33-0_GL0039063	2.60454	9.97083	7.21348	0.0473884	0NDBZ	site-specific recombinase	L	Cellular Processes and Signaling	K06400			Firmicutes	Roseburia	Roseburia intestinalis
T2D-83A_GL0082970	-1.25182	5.40718	6.77041	0.0494818	COG1142	4Fe-4S Ferredoxin iron-sulfur binding domain protein	C	Amino Acid Metabolism	K00302
MH0001_GL0001970	-1.46076	7.97031	10.2503	0.0473884	08IUJ	4-alpha-glucanotransferase	G	rix:RO1_10860	K00705
SZEY-66A_GL0043704	1.43035	8.10143	7.73087	0.0484552	COG1418	Endoribonuclease that initiates mRNA decay (By similarity)	S	ccl:Clocl_1406	K18682
MH0001_GL0008388	-1.31167	5.80528	7.7479	0.0473884	0NDSD	Phosphohexose isomerase	G	rix:RO1_19460	K01810			Firmicutes
MH0008_GL0036612	-1.22944	5.39196	7.84311	0.047847	0NDSD	Phosphohexose isomerase	G	rix:RO1_19460	K01810			Firmicutes
MH0071_GL0018976	0.832105	5.44629	4.65268	0.0489367	0NDSD	Phosphohexose isomerase	G	rob:CK5_12520	K01810			Firmicutes	Blautia
V1.UC57-0_GL0007412	0.559882	7.67911	7.20894	0.0477907	0EPT1	fad dependent oxidoreductase	C	fpa:FPR_05240	K00111			Firmicutes	Faecalibacterium
MH0012_GL0186506	-0.875397	8.44899	9.21774	0.0473884	0555P	Ribonuclease	J	pdi:BDI_1996	K08301			Bacteroidetes	Parabacteroides	Parabacteroides sp. CT06
MH0159_GL0124658	-1.34275	6.20868	7.37464	0.0473884	05EGA	Carbohydrate kinase	G	Carbohydrate Metabolism	K00853
MH0161_GL0074555	1.51357	5.44972	4.37399	0.0473884	05CM0	Catalyzes the synthesis of GMP from XMP (By similarity)	F	eel:EUBELI_01806	K01951			Firmicutes	Blautia
MH0286_GL0093729	-1.46931	8.79897	9.83183	0.0475206	COG1187	pseudouridine synthase activity	J	Translation	K06178			Bacteroidetes	Parabacteroides	Parabacteroides distasonis
MH0188_GL0050128	1.56217	4.66858	3.54575	0.0499089	08IUJ	4-alpha-glucanotransferase	G	rob:CK5_02910	K00705			Firmicutes	Blautia
V1.CD36-0_GL0034997	0.140658	7.1565	7.36561	0.047919	00FVV	Carboxypeptidase Taq	E	cgo:Corgl_1499	K01299			Actinobacteria	Collinsella
DOM010_GL0022297	-1.47431	7.05833	8.10677	0.0479221	05ERK	gliding motility-associated protein gldm	S					Bacteroidetes	Parabacteroides	Parabacteroides distasonis
MH0012_GL0198022	-1.3285	8.31594	9.30618	0.0475218	08IYU	L-aspartate oxidase	H	pdi:BDI_3033	K00278			Bacteroidetes	Parabacteroides	Parabacteroides sp. CT06
MH0086_GL0024268	1.32272	6.30819	5.29675	0.0473884	COG4166	peptide transport	E	Membrane Transport	K02035			Firmicutes	Faecalibacterium
MH0148_GL0060057	-1.29913	10.9712	12.2956	0.0473884	COG1418	Endoribonuclease that initiates mRNA decay (By similarity)	S	ere:EUBREC_2226	K18682			Firmicutes
V1.CD20-4_GL0097672	-1.62694	5.09606	7.09832	0.0485081	00D8U	Cell wall formation (By similarity)	M	bad:BAD_1100	K01924			Actinobacteria	Bifidobacterium	Bifidobacterium adolescentis
367928.BAD_1164	-1.42704	7.11021	8.81803	0.0473884	08KDR	Aminoglycoside phosphotransferase	S					Actinobacteria	Bifidobacterium	Bifidobacterium adolescentis
MH0260_GL0102358	0.909008	4.84003	4.809	0.0475218	05CM0	Catalyzes the synthesis of GMP from XMP (By similarity)	F	fpr:FP2_21030	K01951			Firmicutes	Faecalibacterium	Faecalibacterium prausnitzii
NOF006_GL0013817	-1.29773	7.6132	7.89698	0.0496626	COG0841	acriflavin resistance protein	P	Cellular Processes and Signaling	K03296			Bacteroidetes	Parabacteroides	Parabacteroides sp. CT06
T2D-91A_GL0125391	0.0264351	8.84685	8.513	0.0475187	05D9H	Catalyzes the attachment of glycine to tRNA(Gly) (By similarity)	J	pdi:BDI_3201	K01880			Bacteroidetes	Parabacteroides	Parabacteroides distasonis
518635.BIFANG_02092	-0.881744	6.70173	8.35429	0.0476537	05X0A	Cell wall anchor domain protein	M					Actinobacteria	Bifidobacterium	Bifidobacterium angulatum
V1.CD43-0_GL0089969	-1.33582	7.48434	8.91117	0.0473884	COG1070	Carbohydrate kinase	G	bad:BAD_0432	K00854			Actinobacteria	Bifidobacterium	Bifidobacterium adolescentis
T2D-77A_GL0042595	0.110884	5.62424	5.45365	0.0478441	05D22	carbon starvation protein	T	Cellular Processes and Signaling	K06200			Firmicutes	Faecalibacterium
657315.ROI_16610	0.620098	6.68285	5.97617	0.0475217	05CZZ	Alpha-N-arabinofuranosidase (EC 3.2.1.55)	G	Carbohydrate Metabolism	K01209			Firmicutes	Roseburia	Roseburia intestinalis
MH0163_GL0070162	-1.29717	8.18891	9.9521	0.0473884	05C2J	ABC transporter	P	ere:EUBREC_0478	K10542			Firmicutes
MH0332_GL0075342	-1.22646	7.43996	8.79148	0.0473884	0NDV0	Sodium proline symporter	E	Cellular Processes and Signaling	K11928
V1.CD36-0_GL0149305	-1.25707	6.58703	7.51992	0.0493265	COG0436	aminotransferase	E	shi:Shel_16560	K14260			Actinobacteria	Collinsella
N049A_GL0007733	-1.44775	8.19428	9.76128	0.0473884	05CBA	glutamine phosphoribosylpyrophosphate amidotransferase	F	rus:RBI_II00080	K00764
MH0020_GL0019574	-1.51073	7.08878	8.71735	0.0489132	0XP53	Ragb susd domain-containing protein	S					Bacteroidetes	Parabacteroides	Parabacteroides distasonis
MH0153_GL0010167	-1.20469	10.9549	12.2011	0.0473884	COG1418	Endoribonuclease that initiates mRNA decay (By similarity)	S	Poorly Characterized	K06950
V1.FI19_GL0108127	0.451058	7.32033	6.81521	0.0473884	05C2J	ABC transporter	P	rob:CK5_33030	K02056			Firmicutes	Blautia
T2D-110A_GL0042885	-0.935971	10.5321	10.4577	0.0477901	09ACB	Catalase (EC 1.11.1.6)	P	pdi:BDI_1740	K03781			Bacteroidetes	Parabacteroides	Parabacteroides distasonis
MH0020_GL0072421	-1.30279	6.93666	8.01892	0.0475213	COG0471	Transporter	P		K14445			Bacteroidetes	Parabacteroides	Parabacteroides distasonis
MH0161_GL0044085	1.38027	4.54279	3.65767	0.0493909	COG2326	Polyphosphate kinase 2	S	Metabolism	K00947			Firmicutes	Blautia
MH0198_GL0139083	-1.44395	8.96943	9.65369	0.0476545	COG4799	carboxylase	I	Carbohydrate Metabolism	K01966			Bacteroidetes	Parabacteroides	Parabacteroides distasonis
MH0361_GL0076426	-1.31363	8.48164	9.33415	0.0484404	COG1070	Carbohydrate kinase	G	bxy:BXY_06070	K00854			Bacteroidetes	Bacteroides
V1.CD36-0_GL0042597	-1.31484	6.65204	7.65689	0.0473884	COG1418	Endoribonuclease that initiates mRNA decay (By similarity)	S	cgo:Corgl_0979	K18682			Actinobacteria	Collinsella
479437.Elen_0128	0.144317	7.75235	7.2951	0.0481839	05CH6	catalase	P	ele:Elen_0128	K03781			Actinobacteria	Eggerthella	Eggerthella lenta
MH0001_GL0005565	-1.23581	7.26274	9.9476	0.0473884	05DIX	extracellular solute-binding protein family 1	G	Membrane Transport	K10188
MH0131_GL0034721	-1.40945	7.43762	9.08509	0.0473884	COG1539	dihydroneopterin aldolase	H	bad:BAD_0412	K13940			Actinobacteria	Bifidobacterium	Bifidobacterium adolescentis
MH0161_GL0021203	1.26789	7.81187	6.76231	0.0473884	0ERXQ		S					Firmicutes	Blautia
MH0188_GL0098535	1.51674	5.87474	4.48239	0.0479191	0NDCW	Na H antiporter	C	Energy Metabolism	K03315			Firmicutes	Blautia
MH0382_GL0170041	3.79851	10.2718	6.44795	0.0473884	08MIM	Transposase	S					Firmicutes
O2.UC47-1_GL0161024	-1.231	6.61983	7.55632	0.0479212	05DEW	response regulator	T	Signal Transduction	K07775			Bacteroidetes	Alistipes
O2.UC9-1_GL0153965	-1.22112	7.99514	9.21649	0.0473884	COG0138	bifunctional purine biosynthesis protein PURH	F	pdi:BDI_1885	K00602			Bacteroidetes	Parabacteroides	Parabacteroides distasonis
MH0006_GL0033428	-1.2432	6.63744	7.59573	0.0481728	COG1418	Endoribonuclease that initiates mRNA decay (By similarity)	S	afd:Alfi_2006	K18682			Bacteroidetes	Alistipes
MH0006_GL0140922	-1.45477	9.93044	11.3616	0.0473884	055DS	glutamate gamma-aminobutyrate antiporter	E	Cellular Processes and Signaling	K03294			Bacteroidetes	Alistipes
MH0012_GL0159925	-1.33197	7.31775	8.31698	0.0477875	0XNQK	Transporter	G	pdi:BDI_0784	K08138			Bacteroidetes	Parabacteroides	Parabacteroides sp. CT06
MH0020_GL0052379	-1.2712	5.92441	7.38562	0.0476566	07SZT	Peptidase m28	S	Amino Acid Metabolism	K01423			Bacteroidetes	Parabacteroides	Parabacteroides distasonis
MH0131_GL0004776	-1.42567	5.30058	7.55433	0.0479191	COG0747	Extracellular solute-binding protein, family 5	E	Membrane Transport	K02035			Actinobacteria	Bifidobacterium	Bifidobacterium adolescentis
MH0371_GL0213555	-1.27761	7.55331	8.74626	0.0473884	0EPNZ	UDP-glucose--hexose-1-phosphate uridylyltransferase	G	rus:RBI_II00151	K00965
O2.UC20-1_GL0058204	-1.56696	5.00141	6.82127	0.0473884	07U2X	amidohydrolase	S	bad:BAD_0419	K07047			Actinobacteria	Bifidobacterium	Bifidobacterium adolescentis
MH0103_GL0097501	-1.3707	6.73488	7.69417	0.0489852	05D9H	Catalyzes the attachment of glycine to tRNA(Gly) (By similarity)	J	pdi:BDI_3201	K01880			Bacteroidetes	Parabacteroides	Parabacteroides distasonis
O2.UC22-1_GL0006065	0.39262	8.69707	7.62317	0.0499047	05CJI	Catalyzes the interconversion of 2-phosphoglycerate and 3-phosphoglycerate (By similarity)	G	pdi:BDI_2656	K15633			Bacteroidetes	Parabacteroides	Parabacteroides sp. CT06
367928.BAD_0450	-1.347	7.40524	9.26259	0.0473884	COG0516	Catalyzes the conversion of inosine 5'-phosphate (IMP) to xanthosine 5'-phosphate (XMP), the first committed and rate- limiting step in the de novo synthesis of guanine nucleotides, and therefore plays an important role in the regulation of cell growth (By similarity)	F	bad:BAD_0450	K00088			Actinobacteria	Bifidobacterium	Bifidobacterium adolescentis
MH0188_GL0053471	0.10428	5.20617	5.363	0.0481995	0NE4S	Catalyzes the interconversion of 2-phosphoglycerate and 3-phosphoglycerate (By similarity)	G	rob:CK5_07130	K15633			Firmicutes	Blautia
V1.FI19_GL0116368	-0.974361	5.7368	7.01609	0.0473884	05EGA	Carbohydrate kinase	G	Carbohydrate Metabolism	K00853			Firmicutes	Blautia
159227541-stool2_revised_scaffold9664_1_gene148732	-1.41332	10.5282	11.2008	0.0473884	05C0H	protease	O	Metabolism	K01362			Bacteroidetes	Alistipes
MH0012_GL0236706	0.623403	10.0059	9.13588	0.0476543	COG1418	Endoribonuclease that initiates mRNA decay (By similarity)	S	pdi:BDI_1891	K18682			Bacteroidetes	Parabacteroides	Parabacteroides sp. CT06
MH0244_GL0096601	0.518475	5.17831	5.28514	0.0486402	08JQ9	ABC transporter	S	cpy:Cphy_3268	K02056			Firmicutes	Faecalibacterium
MH0368_GL0080804	-1.50002	7.55728	8.19321	0.0492438	05C0H	protease	O	bth:BT_1312	K01362			Bacteroidetes	Bacteroides	Bacteroides ovatus
MH0379_GL0084442	-1.28724	8.49681	10.0559	0.0473884	0NDCW	Na H antiporter	C	Energy Metabolism	K03315			Firmicutes
T2D-108A_GL0164900	4.46021	8.32019	4.09732	0.0493781	0P69P	glycoside hydrolase, family	G	Metabolism	K01238			Firmicutes		Lachnospiraceae bacterium GAM79
MH0002_GL0013621	-1.22227	6.23812	7.23587	0.0485005	08PAV	RagB SusD domain protein	S					Bacteroidetes	Alistipes
MH0012_GL0184171	-1.11459	8.72908	9.83715	0.0473884	0P5Y9	Key enzyme in the regulation of glycerol uptake and metabolism (By similarity)	C	tte:TTE2002	K00864
MH0017_GL0038587	-1.37597	5.80455	7.29549	0.0473884	0NDV0	Sodium proline symporter	E	rob:CK5_23380	K11928
MH0083_GL0020078	-1.36972	6.16749	7.25202	0.0483198	055DS	glutamate gamma-aminobutyrate antiporter	E	Cellular Processes and Signaling	K03294			Bacteroidetes	Alistipes
MH0145_GL0054137	-1.49446	7.35201	8.66876	0.0473884	05C2J	ABC transporter	P	cpy:Cphy_2242	K10542
MH0203_GL0047844	-0.87072	6.66418	7.38009	0.0476515	05C3P	Allows the formation of correctly charged Gln-tRNA(Gln) through the transamidation of misacylated Glu-tRNA(Gln) in organisms which lack glutaminyl-tRNA synthetase. The reaction takes place in the presence of glutamine and ATP through an activated gamma-phospho-Glu-tRNA(Gln) (By similarity)	J	bad:BAD_1458	K02433			Actinobacteria	Bifidobacterium	Bifidobacterium adolescentis
V1.UC2-0_GL0065638	-1.19537	7.61423	8.20863	0.0478478	08PAV	RagB SusD domain protein	S					Bacteroidetes	Alistipes
N049A_GL0043283	-1.31752	8.22668	9.59829	0.0473884	0NDN8	Pyruvate kinase	G	rch:RUM_21920	K00873
367928.BAD_1129	-1.4358	6.24328	7.19688	0.0475197	COG0141	Catalyzes the sequential NAD-dependent oxidations of L- histidinol to L-histidinaldehyde and then to L-histidine (By similarity)	E	bad:BAD_1129	K00013			Actinobacteria	Bifidobacterium	Bifidobacterium adolescentis
MH0071_GL0007966	1.34233	7.68077	6.87011	0.0473884	08WMK	Efflux transporter RND family MFP subunit	M	rob:CK5_09320	K02005			Firmicutes	Blautia
MH0131_GL0035610	-1.22655	6.23796	7.7429	0.0481824	COG0436	aminotransferase	E	bad:BAD_0831	K14260			Actinobacteria	Bifidobacterium	Bifidobacterium adolescentis
MH0245_GL0152098	-1.46567	6.83328	8.47528	0.0479185	COG1418	Endoribonuclease that initiates mRNA decay (By similarity)	S	ova:OBV_05350	K18682			Firmicutes
MH0404_GL0124194	1.44888	10.0976	8.47181	0.0473884	05BZU	Histidine kinase	T	Metabolism	K00936			Firmicutes	Faecalibacterium
563193.HMPREF0619_02343	-1.29965	5.70085	7.73151	0.0485066	11NDK		S					Bacteroidetes	Parabacteroides	Parabacteroides sp. CT06
MH0001_GL0002121	-1.46519	6.65574	8.45598	0.0473884	0NE76	Membrane	S
MH0159_GL0075245	-1.2946	7.1961	8.34104	0.0473884	08JQ9	ABC transporter	S	cct:CC1_00350	K02056
MH0188_GL0200440	0.682052	7.20476	6.98104	0.0491755	0NDJF	Produces ATP from ADP in the presence of a proton gradient across the membrane. The alpha chain is a regulatory subunit (By similarity)	C	rob:CK5_16480	K02111			Firmicutes	Blautia
MH0421_GL0094413	-1.34385	7.12781	7.9049	0.0479176	0ZVFE	GH3 auxin-responsive promoter	S					Bacteroidetes	Alistipes
MH0014_GL0100502	-1.63165	5.34074	6.91759	0.049904	05CVR	type I restriction-modification system	V	esr:ES1_05100	K03427			Bacteroidetes	Bacteroides	Bacteroides caccae
MH0092_GL0097405	-1.7011	8.39266	10.5278	0.0473884	05CMG	Carbohydrate kinase	G	rix:RO1_27260	K00854
MH0131_GL0061666	-1.46172	8.45697	10.0138	0.0473884	COG3920	Histidine kinase	T	Metabolism	K00936			Actinobacteria	Bifidobacterium	Bifidobacterium adolescentis
MH0131_GL0070393	-0.721102	5.81652	6.64305	0.0482673	COG1501	hydrolase, family 31	G	Carbohydrate Metabolism	K01187			Firmicutes	Blautia	Blautia sp. SC05B48
MH0153_GL0003521	-1.56701	8.3244	10.0304	0.0473884	05CM0	Catalyzes the synthesis of GMP from XMP (By similarity)	F	rus:RBI_I02016	K01951
MH0448_GL0020399	0.732263	4.65242	4.32289	0.0492269	COG0372	citrate synthase	C	rob:CK5_18980	K01647			Firmicutes	Blautia
404239096-stool1_revised_scaffold27369_1_gene65633	-0.887634	10.5148	10.7715	0.0475199	05C0H	protease	O	Metabolism	K01362			Bacteroidetes	Parabacteroides	Parabacteroides distasonis
MH0131_GL0034714	-1.1921	5.07084	6.96242	0.0497944	00FFF	Membrane	S	Cellular Processes and Signaling	K03548			Actinobacteria	Bifidobacterium	Bifidobacterium adolescentis
MH0275_GL0021402	-0.761936	7.81751	9.23003	0.0473884	09BI3	Oxidoreductase domain protein	S	Metabolism	K00540			Bacteroidetes	Parabacteroides	Parabacteroides distasonis
O2.UC30-1_GL0140645	-0.0485721	5.45611	5.5995	0.048841	0NDYG	Orn lys arg decarboxylase	E	Amino Acid Metabolism	K01582			Firmicutes	Blautia
MH0007_GL0020646	-1.36511	5.47726	6.8744	0.0473884	COG1092	23S rRNA (guanine(2445)-N(2))-methyltransferase activity	S	rix:RO1_42750	K06969
MH0012_GL0100453	-1.24724	7.51722	8.38112	0.0477863	05CM0	Catalyzes the synthesis of GMP from XMP (By similarity)	F	pdi:BDI_1829	K01951			Bacteroidetes	Parabacteroides	Parabacteroides sp. CT06
MH0086_GL0096975	1.22445	10.9779	9.64549	0.0473884	05BZU	Histidine kinase	T	Metabolism	K00936			Firmicutes	Faecalibacterium
MH0107_GL0019838	-0.0600864	5.45457	6.57538	0.0490408	05C2J	ABC transporter	P	rix:RO1_23680	K02056			Firmicutes	Roseburia	Roseburia intestinalis
MH0186_GL0068964	-1.2796	7.26024	8.12895	0.0475218	09AT4	peptidase	E	Enzyme Families	K13049			Bacteroidetes	Alistipes
MH0335_GL0040773	0.919434	7.84048	6.77352	0.0473884	05C2J	ABC transporter	P	csh:Closa_0256	K02056
O2.UC30-0_GL0134548	-1.42354	8.0131	9.4309	0.0473884	0EPMX	Transporter	P	eel:EUBELI_01705	K03308
MH0011_GL0055426	1.81819	8.19577	6.2292	0.0483814	0NDJF	Produces ATP from ADP in the presence of a proton gradient across the membrane. The alpha chain is a regulatory subunit (By similarity)	C	rix:RO1_31510	K02111			Firmicutes	Roseburia	Roseburia intestinalis
MH0012_GL0148661	-1.1196	7.66543	8.30162	0.0473884	05C20	Catalyzes the attachment of glutamate to tRNA(Glu) in a two-step reaction glutamate is first activated by ATP to form Glu-AMP and then transferred to the acceptor end of tRNA(Glu) (By similarity)	J	pdi:BDI_2289	K01885			Bacteroidetes	Parabacteroides	Parabacteroides sp. CT06
MH0230_GL0089602	-0.0337614	8.56627	8.49908	0.0473884	05CMG	Carbohydrate kinase	G	elm:ELI_3922	K00854			Firmicutes	Eubacterium
MH0230_GL0122487	1.24235	7.17645	6.05608	0.0473884	05BZU	Histidine kinase	T	Metabolism	K00936			Firmicutes	Faecalibacterium
764143897-stool2_revised_C618569_1_gene55817	-1.43933	8.8165	9.85842	0.0473884	09ACB	Catalase (EC 1.11.1.6)	P	ash:AL1_12360	K03781			Bacteroidetes	Alistipes
MH0001_GL0010767	-1.3316	7.16681	8.52471	0.0473884	0NDNC	coproporphyrinogen III oxidase	H	ere:EUBREC_2929	K02495
MH0014_GL0115991	-1.17431	8.44209	9.53888	0.0473884	09DU8		S					Bacteroidetes	Bacteroides	Bacteroides caccae
MH0131_GL0165264	-1.10253	6.73558	7.63895	0.0489109	00CDR	glutamine phosphoribosylpyrophosphate amidotransferase	F	bka:AH68_02990	K00764			Actinobacteria	Bifidobacterium	Bifidobacterium adolescentis
MH0145_GL0088060	-1.53549	9.0073	10.7599	0.0473884	0ND6U	Threonine synthase	E	rbr:RBR_15600	K01733
MH0354_GL0064229	-1.36511	5.77023	7.74859	0.0473884	COG0714	ATPase activity	S	Metabolism of Cofactors and Vitamins	K01113
MH0400_GL0043956	-0.269842	9.00345	9.3165	0.0473884	08HRN	Catalyzes the phosphorylation of pyruvate to phosphoenolpyruvate (By similarity)	G	bfi:CIY_13020	K01006			Firmicutes	Eubacterium
V1.UC41-0_GL0030671	-1.39301	8.3255	10.4342	0.0473884	05DTW	Sigma factors are initiation factors that promote the attachment of RNA polymerase to specific initiation sites and are then released (By similarity)	K	afd:Alfi_2344	K03092			Bacteroidetes	Alistipes
MH0014_GL0013654	-1.67351	7.44449	9.33222	0.0473884	0EPT9	hydrogenase large subunit	C	ere:EUBREC_2390	K00533
MH0432_GL0000980	-1.16213	6.37102	7.82395	0.0473884	00BNQ	Carboxylesterase	I	bad:BAD_0302	K03929			Actinobacteria	Bifidobacterium	Bifidobacterium adolescentis
O2.UC41-1_GL0053852	1.48301	6.98061	5.41125	0.0473884	0NDJF	Produces ATP from ADP in the presence of a proton gradient across the membrane. The alpha chain is a regulatory subunit (By similarity)	C	rix:RO1_31510	K02111			Firmicutes
T2D-6A_GL0067132	1.30094	5.83382	4.97195	0.0486352	05CAC	Catalyzes the conversion of L-arabinose to L-ribulose (By similarity)	G	mhg:MHY_04340	K01804
MH0001_GL0004711	-0.905131	7.21091	8.02237	0.0473884	05CZZ	Alpha-N-arabinofuranosidase (EC 3.2.1.55)	G	rix:RO1_38050	K01209
MH0002_GL0019756	-1.24131	9.07703	10.5742	0.0473884	0NDJF	Produces ATP from ADP in the presence of a proton gradient across the membrane. The alpha chain is a regulatory subunit (By similarity)	C	rho:RHOM_16035	K02111			Firmicutes
MH0276_GL0203282	1.68916	7.59069	5.85156	0.0473884	11JEI		S	Poorly Characterized	K07154			Firmicutes	Ruminococcus
MH0382_GL0169143	1.27606	6.22907	5.3159	0.0473884	0NDYG	Orn lys arg decarboxylase	E	Amino Acid Metabolism	K01582			Firmicutes	Blautia
T2D-105A_GL0155024	-1.53254	4.99632	6.84666	0.0480686	05DXU	ATPase. Has a role at an early stage in the morphogenesis of the spore coat (By similarity)	S	rho:RHOM_06645	K06398
MH0008_GL0009780	-1.31859	6.23301	8.2952	0.0473884	COG0642	Histidine kinase	T	Metabolism	K10819
MH0131_GL0084681	-1.34699	6.94117	8.18323	0.0475187	08QVE	Transporter Permease Protein	S					Actinobacteria	Bifidobacterium	Bifidobacterium adolescentis
MH0424_GL0052837	0.577574	6.09363	6.25337	0.0473884	0P2GA	Beta-glucosidase-related glycosidases (EC 3.2.1.21)	G	rix:RO1_03390	K05349			Firmicutes	Roseburia	Roseburia intestinalis
T2D-31A_GL0094684	-1.25564	4.78744	6.39279	0.049715	00DS5	Involved in protein export. Acts as a chaperone by maintaining the newly synthesized protein in an open conformation	O	ele:Elen_1929	K03545			Actinobacteria	Eggerthella	Eggerthella lenta
159814214-stool2_revised_scaffold8003_3_gene47340	-1.3562	6.93488	7.75133	0.0499106	COG0849	This protein may be involved in anomalous filament growth. May be a component of the septum (By similarity)	D	afd:Alfi_1639	K03590			Bacteroidetes	Alistipes
MH0002_GL0036510	-1.17601	7.92802	9.31324	0.0473884	0ENTD	Facilitates transcription termination by a mechanism that involves Rho binding to the nascent RNA, activation of Rho's RNA-dependent ATPase activity, and release of the mRNA from the DNA template (By similarity)	K	rix:RO1_06150	K03628
MH0006_GL0116772	-1.28802	9.10999	9.60792	0.0473884	099YR	Catalyzes the reversible conversion of 2- phosphoglycerate into phosphoenolpyruvate. It is essential for the degradation of carbohydrates via glycolysis (By similarity)	G	ash:AL1_23010	K01689			Bacteroidetes	Alistipes
MH0071_GL0008371	1.43508	6.93645	5.45871	0.0483753	0P5Y9	Key enzyme in the regulation of glycerol uptake and metabolism (By similarity)	C	rob:CK5_24560	K00864			Firmicutes	Blautia
MH0137_GL0031871	-1.34476	7.1647	9.31472	0.0473884	0NET5	L-fucose isomerase	G					Firmicutes
MH0153_GL0081724	-1.40361	5.45689	7.32108	0.0477901	0NDJ7	Glutamate synthase	E	Energy Metabolism	K00284
MH0161_GL0114467	-1.3319	8.24794	9.54484	0.0473884	05CZZ	Alpha-N-arabinofuranosidase (EC 3.2.1.55)	G	gym:GYMC10_1644	K01209
MH0188_GL0142451	-1.51962	7.33127	7.79451	0.0498518	0XNQK	Transporter	G	Membrane Transport	K08139			Actinobacteria	Bifidobacterium	Bifidobacterium adolescentis
MH0272_GL0059516	1.41597	6.66749	5.6794	0.0473884	COG3757	hydrolase, family 25	M	Cellular Processes and Signaling	K07273			Firmicutes	Faecalibacterium
MH0448_GL0142396	0.17626	5.87802	6.17585	0.0478441	08PA0	Carbohydrate kinase	G	Carbohydrate Metabolism	K00854			Firmicutes	Blautia
O2.UC36-0_GL0160093	0.304566	8.87384	9.02281	0.0473884	05C20	Catalyzes the attachment of glutamate to tRNA(Glu) in a two-step reaction glutamate is first activated by ATP to form Glu-AMP and then transferred to the acceptor end of tRNA(Glu) (By similarity)	J	ere:EUBREC_1822	K01885			Firmicutes
O2.UC47-1_GL0043096	0.272687	9.3615	9.07872	0.0473884	05DW6	Oxidoreductase domain protein	S	Metabolism	K00540			Bacteroidetes	Parabacteroides	Parabacteroides distasonis
V1.FI33_GL0065304	-0.0201588	7.97273	7.93585	0.0473884	0EP2J	pts system	G	rho:RHOM_07920	K02803
367928.BAD_0283	-1.60091	5.63623	7.51339	0.047853	00D0B	Xanthine uracil vitamin C permease	S	bad:BAD_0283	K06901			Actinobacteria	Bifidobacterium	Bifidobacterium adolescentis
367928.BAD_0466	-1.23413	6.56024	8.20755	0.0491721	08DUW	CHAP domain	S	Glycan Biosynthesis and Metabolism	K01227			Actinobacteria	Bifidobacterium	Bifidobacterium adolescentis
MH0001_GL0008393	-1.25304	6.90917	8.2791	0.0483163	05C2J	ABC transporter	P	Membrane Transport	K10441			Firmicutes
MH0002_GL0042503	1.22985	6.0078	5.38593	0.0476543	08KU9	integrase family	L					Firmicutes		Lachnospiraceae bacterium Choco86
MH0131_GL0062236	-1.52514	5.1834	7.36996	0.0482057	067BQ	Histidine kinase	T					Actinobacteria	Bifidobacterium	Bifidobacterium adolescentis
MH0139_GL0002074	-1.18177	5.25591	6.60039	0.0499482	00BJX	it binds specifically double-stranded DNA at a 9 bp consensus (dnaA box) 5'-TTATC CA A CA A-3'. DnaA binds to ATP and to acidic phospholipids (By similarity)	L	bad:BAD_0001	K02313			Actinobacteria	Bifidobacterium	Bifidobacterium adolescentis
MH0139_GL0047314	0.621642	6.22387	6.36252	0.0477153	05DIX	extracellular solute-binding protein family 1	G	Membrane Transport	K10188			Firmicutes	Roseburia	Roseburia intestinalis
MH0188_GL0024435	-1.48236	5.48155	6.98578	0.0473884	0NEYR	MobA MobL family protein	L	Genetic Information Processing	K01144			Firmicutes
MH0188_GL0067926	0.383597	6.69521	6.67481	0.0473884	05CAC	Catalyzes the conversion of L-arabinose to L-ribulose (By similarity)	G	rob:CK5_33060	K01804			Firmicutes	Blautia
MH0221_GL0065038	-0.693782	8.31681	8.90116	0.048049	17AVT		S					Proteobacteria	Bilophila
MH0274_GL0058706	1.49389	5.57038	4.19816	0.0479182	05C24	DNA gyrase negatively supercoils closed circular double- stranded DNA in an ATP-dependent manner and also catalyzes the interconversion of other topological isomers of double-stranded DNA rings, including catenanes and knotted rings (By similarity)	L	rix:RO1_24490	K02469			Firmicutes
V1.UC53-4_GL0061618	-1.32191	6.25497	7.95538	0.047714	0P2GN	ImpB MucB SamB family protein	L	rix:RO1_13080	K03502
MH0001_GL0010405	-1.21334	8.30988	9.95425	0.0473884	08IUJ	4-alpha-glucanotransferase	G	rix:RO1_25150	K00705
MH0161_GL0055799	-0.657542	6.87799	7.75547	0.0480484	00CJ6	Allows the formation of correctly charged Asn-tRNA(Asn) or Gln-tRNA(Gln) through the transamidation of misacylated Asp- tRNA(Asn) or Glu-tRNA(Gln) in organisms which lack either or both of asparaginyl-tRNA or glutaminyl-tRNA synthetases. The reaction takes place in the presence of glutamine and ATP through an activated phospho-Asp-tRNA(Asn) or phospho-Glu-tRNA(Gln) (By similarity)	J	bad:BAD_1457	K02434			Actinobacteria	Bifidobacterium	Bifidobacterium adolescentis
MH0211_GL0151378	0.0225876	5.55002	5.45525	0.0479804	0NDJF	Produces ATP from ADP in the presence of a proton gradient across the membrane. The alpha chain is a regulatory subunit (By similarity)	C	fpr:FP2_14500	K02111
MH0365_GL0144717	-1.46176	5.1836	6.55145	0.0487085	COG0046	phosphoribosylformylglycinamidine synthase	F	rix:RO1_27340	K01952
O2.UC47-0_GL0006007	-1.32115	8.60324	10.0753	0.0473884	08MIM	Transposase	S
DLM021_GL0024797	-0.626578	7.7561	8.0027	0.0475219	09ACB	Catalase (EC 1.11.1.6)	P	ash:AL1_12360	K03781			Bacteroidetes	Alistipes	Alistipes onderdonkii
MH0001_GL0015236	-1.34454	6.81847	8.47843	0.0473884	0NDBT	Glutamate synthase	E	ere:EUBREC_2273	K00266
ED12A_GL0043175	-0.771029	9.77972	9.89382	0.0473884	COG0085	DNA-dependent RNA polymerase catalyzes the transcription of DNA into RNA using the four ribonucleoside triphosphates as substrates (By similarity)	K	pdi:BDI_2264	K03043			Bacteroidetes	Parabacteroides	Parabacteroides distasonis
MH0001_GL0016174	0.0683266	7.04003	7.22405	0.0473884	0ND6U	Threonine synthase	E	rho:RHOM_08010	K01733
MH0071_GL0029185	1.453	6.09461	5.15826	0.0473884	0ND6U	Threonine synthase	E	rob:CK5_28950	K01733			Firmicutes	Blautia
MH0326_GL0196198	0.910543	6.7021	6.32863	0.0473884	0EP2J	pts system	G	rho:RHOM_07920	K02803			Firmicutes
MH0365_GL0145206	-1.27734	5.6456	7.0819	0.0473884	0NFZM	nhl repeat containing protein	S	Enzyme Families	K08884			Firmicutes	Roseburia	Roseburia intestinalis
O2.UC58-2_GL0013187	-1.00587	7.89144	8.94805	0.0473884	0ENW6	Catalyzes the conversion of inosine 5'-phosphate (IMP) to xanthosine 5'-phosphate (XMP), the first committed and rate- limiting step in the de novo synthesis of guanine nucleotides, and therefore plays an important role in the regulation of cell growth (By similarity)	F	rch:RUM_02120	K00088
V1.CD36-0_GL0070967	-1.11584	7.57078	8.13408	0.0473884	12B21		S
V1.FI04_GL0101555	1.22082	6.62645	5.36956	0.0486484	0ENU3	Penicillin-binding protein 1a	M	fpa:FPR_21040	K05366			Firmicutes	Faecalibacterium
N086A_GL0021014	-1.42503	8.97098	9.2824	0.0475193	16R3S	catalase	P	dds:Ddes_1494	K03781			Proteobacteria	Bilophila
MH0055_GL0046218	-1.33513	6.37413	7.91215	0.0473884	0NKUK	extracellular solute-binding protein, family 1	G	Membrane Transport	K02027			Firmicutes	Roseburia	Roseburia intestinalis
MH0074_GL0026430	-1.18939	6.95368	7.85484	0.0497052	056BU		S					Bacteroidetes	Parabacteroides	Parabacteroides distasonis
MH0188_GL0194777	-0.884808	7.48175	8.58511	0.0477893	00DZZ	Threonine synthase	E	bad:BAD_0903	K01733			Actinobacteria	Bifidobacterium	Bifidobacterium adolescentis
O2.UC24-2_GL0023295	-0.907149	9.11862	10.1886	0.0473884	COG0334	oxidoreductase activity, acting on the CH-NH2 group of donors, NAD or NADP as acceptor	E	slp:Slip_1559	K00262
MH0001_GL0012785	-1.44983	5.76371	7.565	0.0473884	0NDB8	ATP-dependent Lon protease, bacterial type (EC 3.4.21.53)	O	rto:RTO_18910	K01338
MH0006_GL0116764	-1.13069	7.2424	7.84607	0.0491747	09A3Q	Catalyzes the attachment of proline to tRNA(Pro) in a two-step reaction proline is first activated by ATP to form Pro- AMP and then transferred to the acceptor end of tRNA(Pro) (By similarity)	J	afd:Alfi_1784	K01881			Bacteroidetes	Alistipes
MH0008_GL0026822	-1.41635	5.23735	6.77288	0.047788	COG1368	Sulfatase	M	Cellular Processes and Signaling	K01138
MH0058_GL0057279	0.721675	6.66871	6.27855	0.0480498	05ENQ	Alpha-L-fucosidase	G	rix:RO1_12820	K01206			Firmicutes	Roseburia	Roseburia intestinalis
MH0153_GL0103438	-1.27529	10.7575	12.2106	0.0473884	05CDM	Glutamate-1-semialdehyde aminotransferase	H	pjd:Pjdr2_1891	K01845
MH0161_GL0110049	0.53413	8.35371	7.74513	0.0473884	0NET5	L-fucose isomerase	G					Firmicutes	Blautia
MH0346_GL0141472	-1.26843	6.77749	8.75647	0.0473884	0NET5	L-fucose isomerase	G					Firmicutes
O2.UC36-0_GL0133119	0.0126239	6.25198	6.13717	0.0475225	05C2J	ABC transporter	P	rob:CK5_24900	K02056			Firmicutes	Blautia
N031A_GL0026075	-1.3941	7.39027	8.23893	0.0492521	07EEN	Catalyzes the addition of meso-diaminopimelic acid to the nucleotide precursor UDP-N-acetylmuramoyl-L-alanyl-D-glutamate (UMAG) in the biosynthesis of bacterial cell-wall peptidoglycan (By similarity)	M	pdi:BDI_2491	K01928			Bacteroidetes	Parabacteroides	Parabacteroides distasonis
479437.Elen_1838	-1.47232	7.84175	9.46913	0.0473884	05C26	Dehydrogenase	C	Carbohydrate Metabolism	K00128			Actinobacteria	Eggerthella	Eggerthella lenta
MH0290_GL0129989	-1.28478	5.70113	6.92836	0.0481842	05CWI	transcriptional regulator	K	Replication and Repair	K03655			Firmicutes	Butyrivibrio
MH0443_GL0077707	1.0978	8.59223	7.84221	0.0473884	0NET5	L-fucose isomerase	G					Firmicutes	Blautia
V1.CD22-0_GL0238667	-1.48375	4.79002	6.52188	0.0490553	05C70	Catalyzes the reversible conversion of 2- phosphoglycerate into phosphoenolpyruvate. It is essential for the degradation of carbohydrates via glycolysis (By similarity)	G	rix:RO1_27160	K01689
V1.CD52-0_GL0084670	-1.18011	6.79009	8.08073	0.0473884	05CAC	Catalyzes the conversion of L-arabinose to L-ribulose (By similarity)	G	ccb:Clocel_1254	K01804
T2D-65A_GL0043680	2.59138	10.2384	7.58759	0.0473884	0EP2J	pts system	G	rho:RHOM_07920	K02803			Firmicutes	Faecalibacterium
469589.HMPREF0103_1508	-1.34949	7.91294	8.93137	0.0479143	09B85	glutamate synthase	E	pdi:BDI_3682	K00266			Bacteroidetes	Parabacteroides	Parabacteroides distasonis
MH0246_GL0106087	-1.3965	5.14211	6.96576	0.0475187	08VUA	TRANSCRIPTIONal	K					Actinobacteria	Bifidobacterium	Bifidobacterium adolescentis
MH0287_GL0151125	-0.636358	6.34573	6.93015	0.0479258	123NC		S					Firmicutes	Streptococcus	Streptococcus salivarius
MH0307_GL0073256	1.0475	6.28776	5.73141	0.0473884	0EP2J	pts system	G	rto:RTO_11090	K02803			Firmicutes
MH0354_GL0068598	-0.188634	7.66859	7.9204	0.0473884	0EP2J	pts system	G	rho:RHOM_07920	K02803			Firmicutes	Faecalibacterium
V1.CD18-3_GL0039460	1.05945	5.76686	5.27758	0.0499708	0F6VN	sucrose-6-phosphate hydrolase	G	fpr:FP2_08710	K01193			Firmicutes	Faecalibacterium
V1.UC13-0_GL0017395	1.20732	6.4213	5.08312	0.0475212	COG5016	Oxaloacetate decarboxylase	C	rob:CK5_25610	K01571			Firmicutes	Blautia
V1.UC49-0_GL0060243	-0.757731	8.7992	9.78734	0.0473884	0566F	Acts as a chaperone (By similarity)	O	afd:Alfi_2845	K04043			Bacteroidetes	Alistipes	Alistipes finegoldii
V1.UC51-0_GL0099769	-1.35819	7.12495	8.21298	0.0473884	0ENR9	Catalyzes the methylthiolation of N6- (dimethylallyl)adenosine (i(6)A), leading to the formation of 2- methylthio-N6-(dimethylallyl)adenosine (ms(2)i(6)A) at position 37 in tRNAs that read codons beginning with uridine (By similarity)	J	ere:EUBREC_1652	K06168
866771.HMPREF9296_0846	-1.41631	6.68517	7.9052	0.0473884	05AZU	domain protein	K	Replication and Repair	K03655			Bacteroidetes	Bacteroides	Bacteroides fragilis
MH0001_GL0003057	-1.35058	7.46665	8.95834	0.0473884	05CBA	glutamine phosphoribosylpyrophosphate amidotransferase	F	ere:EUBREC_1527	K00764			Firmicutes
MH0001_GL0019812	-1.1274	8.38303	10.1906	0.0473884	0ENU6	acid to the nucleotide precursor UDP-N-acetylmuramoyl-L-alanyl-D-glutamate (UMAG) in the biosynthesis of bacterial cell-wall peptidoglycan (By similarity)	M	ere:EUBREC_1478	K01928
MH0020_GL0003463	-1.19659	7.77934	8.54798	0.0480501	055BD	Protein of function (DUF1237)	S	pdi:BDI_0361	K09704			Bacteroidetes	Parabacteroides	Parabacteroides sp. CT06
MH0128_GL0021341	-0.617885	7.6542	8.29041	0.0473884	05DZW	Dipeptidase	E	rix:RO1_34100	K08659
MH0188_GL0131911	-0.211413	7.83987	8.44358	0.0473884	0ES2H	Polysaccharide deacetylase	G	Metabolism	K01463			Firmicutes	Blautia
V1.FI02_GL0067251	-1.2095	6.49305	7.41404	0.0492249	05BPV	Fibrobacter succinogenes major domain (Fib_succ_major)	S					Bacteroidetes	Alistipes
MH0001_GL0006086	-1.3562	7.58907	8.89128	0.0473884	COG2326	Polyphosphate kinase 2	S	Metabolism	K00947
MH0139_GL0123898	-1.57198	9.75002	10.5209	0.0473884	00T1V	Permease protein	V	Membrane Transport	K02004			Actinobacteria	Bifidobacterium	Bifidobacterium adolescentis
MH0161_GL0120302	-1.27514	5.86117	7.34222	0.0475191	0Y46S	Bacterial extracellular solute-binding protein	G	bad:BAD_1585	K10117			Actinobacteria	Bifidobacterium	Bifidobacterium adolescentis
MH0181_GL0118356	-0.121965	5.51726	5.73333	0.0477153	COG2211	symporter activity	G	rix:RO1_34340	K03292			Firmicutes	Roseburia	Roseburia intestinalis
V1.FI29_GL0010748	-0.0448685	5.93419	5.8309	0.0482457	COG1271	(Ubiquinol oxidase) subunit I	C	ele:Elen_0240	K00425			Actinobacteria	Eggerthella	Eggerthella lenta
NLM032_GL0070664	-1.2184	7.71226	9.48901	0.0473884	0EPUE	Synthesizes alpha-1,4-glucan chains using ADP-glucose (By similarity)	G	ere:EUBREC_2169	K00703
765135172-stool1_revised_C810566_1_gene8004	-1.35585	6.93398	8.58676	0.0473884	05CHN	ATP-dependent specificity component of the Clp protease. It directs the protease to specific substrates. Can perform chaperone functions in the absence of ClpP (By similarity)	O	rix:RO1_17340	K03544
MH0001_GL0011791	-1.28665	6.04268	7.50206	0.0473884	0F6VN	sucrose-6-phosphate hydrolase	G	ere:EUBREC_0257	K01193
MH0020_GL0032254	-1.27684	6.23486	7.3316	0.0475227	0ENZ6	Arginosuccinase	E	rix:RO1_12970	K01755
MH0147_GL0137279	0.609423	11.3938	10.7684	0.0473884	0P6B7	solute-binding protein	G	Membrane Transport	K10200
MH0276_GL0245765	-1.19301	7.50928	9.07366	0.0473884	0NDN8	Pyruvate kinase	G	ere:EUBREC_3176	K00873
V1.UC35-0_GL0090807	1.28176	7.17908	6.18643	0.0489832	0NEHA	Polysaccharide biosynthesis protein	M	Cellular Processes and Signaling	K03328			Firmicutes	Faecalibacterium
MH0001_GL0009303	-0.756596	5.76831	6.88318	0.0473884	0EPPW	Allows the formation of correctly charged Gln-tRNA(Gln) through the transamidation of misacylated Glu-tRNA(Gln) in organisms which lack glutaminyl-tRNA synthetase. The reaction takes place in the presence of glutamine and ATP through an activated gamma-phospho-Glu-tRNA(Gln) (By similarity)	J	rix:RO1_39010	K02433
MH0006_GL0169975	-1.07072	7.23509	7.52441	0.048052	055QR	dipeptidase	E	afd:Alfi_2645	K01270			Bacteroidetes	Alistipes
MH0071_GL0063116	0.513451	5.70756	5.17398	0.0477783	05DAP	Nicotinate phosphoribosyltransferase	H	rob:CK5_34970	K00763			Firmicutes	Blautia
MH0145_GL0137913	-1.31407	5.1866	6.54518	0.0487762	0NDYI	synthase component I	E	dai:Desaci_0847	K01657
T2D-35A_GL0020773	-1.45371	5.37124	7.04657	0.0473884	0NHM8	conserved protein related to MYG1 family	S	Genetic Information Processing	K03189
MH0001_GL0012802	-1.17898	7.80188	9.05731	0.0473884	0ENW6	Catalyzes the conversion of inosine 5'-phosphate (IMP) to xanthosine 5'-phosphate (XMP), the first committed and rate- limiting step in the de novo synthesis of guanine nucleotides, and therefore plays an important role in the regulation of cell growth (By similarity)	F	ere:EUBREC_2545	K00088			Firmicutes
MH0142_GL0039886	-1.3177	5.41793	6.65087	0.0476543	0ND97	amino acid carrier protein	E	bprl:CL2_08930	K03310			Firmicutes
MH0153_GL0026053	-1.10238	7.7111	8.75276	0.0473884	05C3P	Allows the formation of correctly charged Gln-tRNA(Gln) through the transamidation of misacylated Glu-tRNA(Gln) in organisms which lack glutaminyl-tRNA synthetase. The reaction takes place in the presence of glutamine and ATP through an activated gamma-phospho-Glu-tRNA(Gln) (By similarity)	J	cth:Cthe_1541	K02433
MH0245_GL0013341	-1.3671	7.28738	8.60663	0.0473884	0NDYX	Converts 1-hydroxy-2-methyl-2-(E)-butenyl 4-diphosphate into isopentenyl diphosphate (IPP) and dimethylallyl diphosphate (DMAPP) (By similarity)	J	ova:OBV_23430	K02945
MH0257_GL0010072	-1.38883	7.30852	9.12635	0.0473884	0ENZN	Involved in cell wall formation. Catalyzes the final step in the synthesis of UDP-N-acetylmuramoyl-pentapeptide, the precursor of murein (By similarity)	M	ere:EUBREC_2936	K01929
V1.CD36-0_GL0017236	-1.42069	7.95102	9.11368	0.047522	00E8I	Peptidase s1 and s6 chymotrypsin hap	O	Enzyme Families	K08372			Actinobacteria	Collinsella
N009A_GL0075809	1.19751	7.40716	6.65429	0.048442	05DIX	extracellular solute-binding protein family 1	G	Membrane Transport	K10188			Firmicutes	Roseburia	Roseburia intestinalis
367928.BAD_0061	-1.25215	7.81092	9.10457	0.0473884	COG0493	metal cluster binding	E	bad:BAD_0061	K00528			Actinobacteria	Bifidobacterium	Bifidobacterium adolescentis
445970.ALIPUT_02331	-1.35888	7.96245	8.77495	0.0476538	056MK	drug resistance	P	afd:Alfi_1552	K03446			Bacteroidetes	Alistipes
MH0002_GL0027282	-1.47183	5.49819	6.9429	0.0483357	0ND97	amino acid carrier protein	E	rto:RTO_10120	K03310			Firmicutes
MH0012_GL0054803	0.223094	8.56196	7.88085	0.0499749	05DTW	Sigma factors are initiation factors that promote the attachment of RNA polymerase to specific initiation sites and are then released (By similarity)	K	pdi:BDI_3169	K03092			Bacteroidetes	Parabacteroides	Parabacteroides distasonis
MH0012_GL0181444	-1.24788	9.68073	10.1929	0.0477854	05CA9	Pyruvate kinase	G	pdi:BDI_3302	K00873			Bacteroidetes	Parabacteroides	Parabacteroides distasonis
MH0012_GL0188088	-1.34094	6.62289	8.09606	0.0496418	09AFA	repeat protein	S	Folding, Sorting and Degradation	K12600			Bacteroidetes	Parabacteroides	Parabacteroides distasonis
MH0044_GL0000177	-1.36049	6.24184	7.08619	0.0488928	05CWI	transcriptional regulator	K	Replication and Repair	K03655			Firmicutes	Butyrivibrio
MH0114_GL0052892	-1.61677	8.03141	9.07108	0.0493746	055QR	dipeptidase	E	bxy:BXY_31370	K01270			Bacteroidetes	Bacteroides	Bacteroides xylanisolvens
O2.UC30-0_GL0095824	-1.33397	8.6221	10.3162	0.0473884	0EPUE	Synthesizes alpha-1,4-glucan chains using ADP-glucose (By similarity)	G	Carbohydrate Metabolism	K00703
SZEY-69A_GL0060502	1.45551	6.92243	5.47927	0.0473884	07QJQ	Mate efflux family protein	V	Cellular Processes and Signaling	K03327			Firmicutes		Lachnospiraceae bacterium
MH0001_GL0007499	-1.23725	8.15199	9.86559	0.0473884	07RPP	radical SAM domain protein	S	Poorly Characterized	K06139
MH0002_GL0060650	-1.42713	7.45779	8.40902	0.0481146	07UBS	Transcriptional regulator	K	Replication and Repair	K03655			Bacteroidetes	Bacteroides	Bacteroides fragilis
MH0007_GL0002128	-1.42299	5.39033	7.18913	0.0473884	COG0642	Histidine kinase	T	Metabolism	K00936
MH0012_GL0142989	-0.941713	9.44629	9.97016	0.0473884	055QR	dipeptidase	E	pdi:BDI_2582	K01270			Bacteroidetes	Parabacteroides	Parabacteroides sp. CT06
MH0153_GL0056001	-1.65912	5.94361	7.17382	0.0481126	0NE85	UPF0371 protein	S
MH0188_GL0013474	-1.39755	6.96998	8.85035	0.0473884	COG0015	adenylosuccinate lyase	F	bad:BAD_0554	K01756			Actinobacteria	Bifidobacterium	Bifidobacterium adolescentis
MH0211_GL0112461	-1.26399	7.08074	8.70918	0.0473884	COG0015	adenylosuccinate lyase	F	ere:EUBREC_1528	K01756			Firmicutes
MH0378_GL0198402	-0.342589	6.86147	7.45439	0.0484408	055QI	ATP-dependent RNA helicase	L	Translation	K05592			Bacteroidetes	Parabacteroides	Parabacteroides distasonis
MH0392_GL0132280	-1.30048	8.47226	9.92596	0.0473884	0NDJA	Catalyzes the attachment of proline to tRNA(Pro) in a two-step reaction proline is first activated by ATP to form Pro- AMP and then transferred to the acceptor end of tRNA(Pro). As ProRS can inadvertently accommodate and process non-cognate amino acids such as alanine and cysteine, to avoid such errors it has two additional distinct editing activities against alanine. One activity is designated a…	J	ral:Rumal_0100	K01881
MH0444_GL0102767	-1.22396	6.20907	7.83409	0.0487121	0HRYS	Dehydrogenase	C	dps:DP3028	K04021			Proteobacteria	Bilophila
O2.UC43-0_GL0086338	-1.42388	5.40763	6.90556	0.0476544	05DIW	FeS assembly protein SUFB	O	coo:CCU_23090	K09014
V1.CD43-0_GL0125830	-0.102911	8.70707	9.04925	0.0473884	0P2HP	Acetyl-CoA carboxylase, carboxyltransferase component (subunits alpha and beta)	I	Carbohydrate Metabolism	K01966
SZEY-104A_GL0065185	1.09256	5.65713	4.49752	0.0496999	0NDYG	Orn lys arg decarboxylase	E	spn:SP_0916	K01582			Firmicutes
MH0001_GL0015928	-1.20882	6.10375	7.64226	0.0473884	05BZU	Histidine kinase	T	Enzyme Families	K07652
MH0001_GL0018701	-1.32472	8.5972	10.4265	0.0473884	0EPUE	Synthesizes alpha-1,4-glucan chains using ADP-glucose (By similarity)	G	rho:RHOM_07830	K00703			Firmicutes
MH0333_GL0118831	-1.47458	8.466	9.31138	0.0475202	05PJW	Sulfite reductase dissimilatory-type beta subunit	C	dds:Ddes_0920	K11181			Proteobacteria	Bilophila
O2.UC11-1_GL0070229	-1.34902	5.8409	7.19372	0.0475243	0P716	transporter	G	rix:RO1_10640	K11104
O2.UC50-0_GL0299748	0.37653	7.72751	6.17872	0.0497051	087W9		S					Firmicutes	Anaerobutyricum	Anaerobutyricum hallii
DLM018_GL0069405	-1.35097	6.83431	8.16413	0.0476532	00CV8	Poorly processive error-prone DNA polymerase involved in untargeted mutagenesis. Copies undamaged DNA at stalled replication forks which arise in vivo from mismatched or misaligned primer ends. These misaligned primers can be extended by polIV. Exhibits no 3-5 exonuclease (proofreading) activity. May be involved in translesional synthesis in conjunction with the beta clamp from polIII (By similar…	L	bad:BAD_0303	K02346			Actinobacteria	Bifidobacterium	Bifidobacterium adolescentis
367928.BAD_0751	-1.37094	6.65715	8.16571	0.0493771	00DZG	Glycogen synthase	G	bad:BAD_0751	K16148			Actinobacteria	Bifidobacterium	Bifidobacterium adolescentis
MH0002_GL0010960	-1.26867	7.54478	8.80872	0.0473884	0NDYG	Orn lys arg decarboxylase	E	spn:SP_0916	K01582			Firmicutes
MH0006_GL0018130	-1.10365	8.15701	9.21676	0.0473884	056BG	outer membrane efflux protein	M	Cellular Processes and Signaling	K03287			Bacteroidetes	Alistipes
MH0204_GL0118159	-1.43537	6.85996	8.10904	0.0477858	103B0	(LipO)protein	S					Bacteroidetes	Parabacteroides	Parabacteroides sp. CT06
MH0330_GL0000390	-1.22747	7.62976	8.87415	0.0473884	COG0240	glycerol-3-phosphate dehydrogenase	C	cls:CXIVA_21040	K00057
MH0330_GL0053715	-0.494791	7.1832	7.36329	0.0498922	COG2185	Methylmalonyl-coA mutase	I	pdi:BDI_2302	K01847			Bacteroidetes	Parabacteroides	Parabacteroides sp. CT06
O2.CD1-0_GL0155956	1.4308	7.22975	6.70386	0.0473884	0P2HG	Dehydrogenase	C	Lipid Metabolism	K13922
V1.FI01_GL0205042	-1.59498	8.10047	9.39937	0.0473884	COG0668	Mechanosensitive ion channel	M	bdo:EL88_06870	K16053			Bacteroidetes	Alistipes
MH0001_GL0010785	-0.102653	6.44081	6.59052	0.0473884	COG2258	mosc domain containing protein	S	Genetic Information Processing	K07402			Firmicutes	Eubacterium
MH0002_GL0032274	-1.48911	6.64768	7.6407	0.0475218	05DIW	FeS assembly protein SUFB	O	afd:Alfi_2726	K09014			Bacteroidetes	Alistipes
MH0012_GL0194206	-1.53531	5.81196	7.4604	0.0482444	5557	hydrolase family 30	M	pdi:BDI_1787	K01201			Bacteroidetes	Parabacteroides	Parabacteroides distasonis
NOM008_GL0008780	-1.4182	6.82811	8.2306	0.0497576	05CVK	Glutamate decarboxylase	E	pdi:BDI_0821	K01580			Bacteroidetes	Parabacteroides	Parabacteroides distasonis
445970.ALIPUT_02360	-1.15793	7.49284	7.9176	0.0493045	COG1301	sodium dicarboxylate symporter	C	Cellular Processes and Signaling	K07862			Bacteroidetes	Alistipes
MH0001_GL0010772	-1.2036	6.16185	7.4213	0.0473884	05BZU	Histidine kinase	T	Metabolism	K00936
MH0001_GL0021802	-0.292006	8.79738	9.38245	0.0473884	COG1749	flagellar hook protein, FlgE	N	Cell Motility	K02390
MH0012_GL0237572	-1.26419	7.85313	8.65657	0.0494313	055AY	May be the GTPase, regulating ATP sulfurylase activity (By similarity)	P	pdi:BDI_0796	K00956			Bacteroidetes	Parabacteroides	Parabacteroides sp. CT06
MH0021_GL0025621	-1.33	9.70156	12.113	0.0473884	0EQW0	Extracellular solute-binding protein family 1	G	Membrane Transport	K02027
MH0153_GL0051999	-1.444	7.5868	9.15253	0.0473884	0NDBE	radical SAM domain protein	S	fpr:FP2_04260	K06871
MH0188_GL0201312	0.591212	7.09225	6.64403	0.0481795	05FF0	ErfK YbiS YcfS YnhG	S					Firmicutes	Blautia
O2.UC22-1_GL0091789	1.49633	7.78557	6.27066	0.0473884	COG0372	citrate synthase	C	rix:RO1_11370	K01647			Firmicutes	Subdoligranulum
SZEY-59A_GL0030279	-1.50737	7.54	9.0372	0.0473884	05C65	Catalyzes the reversible interconversion of serine and glycine with tetrahydrofolate (THF) serving as the one-carbon carrier. This reaction serves as the major source of one-carbon groups required for the biosynthesis of purines, thymidylate, methionine, and other important biomolecules. Also exhibits THF- independent aldolase activity toward beta-hydroxyamino acids, producing glycine and aldehyd…	E	ere:EUBREC_1119	K00600
MH0001_GL0005296	-1.27195	7.62352	9.03668	0.0473884	COG0784	response regulator	T	Signal Transduction	K07814
MH0245_GL0017059	-1.29943	8.55354	9.90196	0.0473884	05FBP		S	Membrane Transport	K02012			Firmicutes
MH0345_GL0171002	-1.48155	8.54121	9.75067	0.0479203	07S2A	transposase	L	Genetic Information Processing	K07482			Firmicutes	Roseburia
V1.CD8-0-PN_GL0116415	1.30991	6.0967	4.97538	0.0473884	0P2HP	Acetyl-CoA carboxylase, carboxyltransferase component (subunits alpha and beta)	I	Carbohydrate Metabolism	K01966			Firmicutes	Blautia
BGI-06A_GL0064531	1.39178	7.90342	6.60178	0.0473884	0NEWU	alpha-L-fucosidase	G	Glycan Biosynthesis and Metabolism	K01206			Firmicutes	Ruminococcus
MH0020_GL0068300	-0.918946	7.76866	8.24926	0.0477852	055HI	histidyl-tRNA synthetase	J	pdi:BDI_3784	K01892			Bacteroidetes	Parabacteroides	Parabacteroides distasonis
MH0044_GL0034317	-1.3044	7.95151	8.98017	0.0473884	COG0768	penicillin-binding protein	M	ere:EUBREC_1661	K05364
MH0159_GL0122089	-1.35394	5.43808	6.78876	0.0475221	05CJW	magnesium transporter	P	rbr:RBR_13190	K06213
MH0193_GL0061145	-1.29673	6.50682	8.22114	0.0486402	0P2RR	Dehydrogenase	C	ain:Acin_0046	K15515			Firmicutes
MH0384_GL0036363	0.983509	7.64336	6.40497	0.0475207	07QSE	Dipeptidase	E	fpr:FP2_15330	K01439			Firmicutes	Faecalibacterium
O2.UC18-1_GL0142910	-1.49765	4.88931	6.68019	0.0487989	05CMY	5-enolpyruvylshikimate-3-phosphate synthase	E	bad:BAD_0685	K00800			Actinobacteria	Bifidobacterium	Bifidobacterium adolescentis
O2.UC8-1_GL0004827	0.942996	6.45071	5.41006	0.0473884	05WEM	extracellular solute-binding protein	G	rob:CK5_34670	K02027			Firmicutes	Blautia
V1.UC4-0_GL0099373	0.216898	9.5315	9.91875	0.0473884	COG1653	transporter activity	G	ere:EUBREC_0246	K10117
T2D-123A_GL0136074	0.930934	5.50039	4.72589	0.0483707	11JEI		S	Poorly Characterized	K07154			Firmicutes	Ruminococcus
T2D-87A_GL0006463	1.23887	6.67042	5.67657	0.0473884	05DIX	extracellular solute-binding protein family 1	G	Membrane Transport	K10188			Firmicutes	Faecalibacterium	Faecalibacterium prausnitzii
MH0001_GL0009304	-1.42547	6.30439	7.81663	0.0475198	0NDP3	Allows the formation of correctly charged Asn-tRNA(Asn) or Gln-tRNA(Gln) through the transamidation of misacylated Asp- tRNA(Asn) or Glu-tRNA(Gln) in organisms which lack either or both of asparaginyl-tRNA or glutaminyl-tRNA synthetases. The reaction takes place in the presence of glutamine and ATP through an activated phospho-Asp-tRNA(Asn) or phospho-Glu-tRNA(Gln) (By similarity)	J	rho:RHOM_10060	K02434
MH0131_GL0138417	-1.45666	5.35515	6.87585	0.0493143	08JE7	solute-binding protein	G	bad:BAD_0476	K02027			Actinobacteria	Bifidobacterium	Bifidobacterium adolescentis
MH0153_GL0034796	-1.39867	8.15318	9.50602	0.0473884	COG0015	adenylosuccinate lyase	F	cct:CC1_03350	K01756
V1.FI37_GL0182591	-1.15254	5.53632	6.6303	0.048761	00C0N	Alpha-galactosidase	G	bad:BAD_1576	K07407			Actinobacteria	Bifidobacterium	Bifidobacterium adolescentis
T2D-189A_GL0029278	-1.26736	7.98608	9.78002	0.0473884	0EP2C	permease	S	rho:RHOM_09815	K06901
MH0001_GL0018951	-1.12266	7.89713	8.65596	0.0473884	05C8N	cysteinyl-tRNA synthetase	J	rix:RO1_22450	K01883
MH0203_GL0010363	-1.29197	6.52695	8.03735	0.0499075	0NDK4	Involved in protein export. Acts as a chaperone by maintaining the newly synthesized protein in an open conformation	O	Genetic Information Processing	K03545
V1.CD36-0_GL0025649	-1.44995	5.85682	6.99367	0.0493043	00EMK	amino acid	E					Actinobacteria	Collinsella
MH0020_GL0005484	-1.39201	7.51202	8.69482	0.0476519	05E6M	Sulphatase-modifying factor protein	O	Transport and Catabolism	K13444			Bacteroidetes	Parabacteroides	Parabacteroides sp. CT06
MH0045_GL0052132	-1.08943	6.46104	7.43927	0.0473884	0P4D4		S
MH0131_GL0004892	-0.762964	8.12917	8.80843	0.0473884	05C99	atpase involved in dna repair	S					Actinobacteria	Bifidobacterium	Bifidobacterium adolescentis
MH0150_GL0096904	-0.667001	8.58515	9.5131	0.0473884	COG5016	Oxaloacetate decarboxylase	C	ere:EUBREC_1630	K01571			Firmicutes	Eubacterium
MH0161_GL0056707	0.927868	5.61868	5.00393	0.0481842	05BZU	Histidine kinase	T	Enzyme Families	K07652			Firmicutes	Blautia
O2.UC37-1_GL0076902	-1.2955	6.57754	8.00039	0.0473884	COG0486	Exhibits a very high intrinsic GTPase hydrolysis rate. Involved in the addition of a carboxymethylaminomethyl (cmnm) group at the wobble position (U34) of certain tRNAs, forming tRNA- cmnm(5)s(2)U34 (By similarity)	S	ere:EUBREC_3707	K03650
MH0088_GL0037067	-0.616891	5.67163	6.11779	0.047655	0EX12		S					Firmicutes
V1.CD36-0_GL0053154	-1.5116	5.44373	6.81707	0.0477842	COG0770	UDP-N-acetylmuramoylalanyl-D-glutamyl-2,6-diaminopimelate-D-alanyl-D-alanine ligase activity	M	Amino Acid Metabolism	K01929			Actinobacteria	Collinsella
MH0452_GL0030461	-1.65499	5.61883	7.7793	0.0487026	00BNQ	Carboxylesterase	I	Xenobiotics Biodegradation and Metabolism	K03927			Actinobacteria	Bifidobacterium	Bifidobacterium adolescentis
V1.CD8-0-PN_GL0000018	-1.1901	5.02859	6.9462	0.0473884	COG0477	major facilitator Superfamily	G					Actinobacteria	Bifidobacterium	Bifidobacterium pseudocatenulatum
SZEY-79A_GL0006009	-1.08375	4.89081	6.28193	0.0485841	05C2W	permease	F	rix:RO1_38640	K02824
159571453-stool1_revised_scaffold15321_1_gene71266	-1.51057	9.64272	10.7496	0.0473884	COG0017	asparaginyl-tRNA synthetase	J	pdi:BDI_3727	K01893			Bacteroidetes	Parabacteroides	Parabacteroides distasonis
MH0012_GL0041166	-1.4957	7.67882	8.8313	0.0476535	05EBP	faD-dependent pyridine nucleotide-disulfide oxidoreductase	S	pdi:BDI_3421	K17218			Bacteroidetes	Parabacteroides	Parabacteroides distasonis
MH0077_GL0004898	-1.4478	5.41345	6.70738	0.0485828	0NGZ3	Amino acid	E	Cellular Processes and Signaling	K03294
MH0139_GL0105805	1.49537	5.63685	4.43565	0.0487975	0ENZB	mboat family	M	Amino Acid Metabolism	K00680			Firmicutes	Faecalibacterium
MH0205_GL0045971	-0.490696	6.69729	7.32783	0.0473884	05C2W	permease	F	rix:RO1_38640	K02824
O2.CD2-0_GL0029557	-1.29219	7.74421	8.59116	0.0473884	00D8U	Cell wall formation (By similarity)	M	cgo:Corgl_0762	K01924			Actinobacteria	Collinsella
O2.UC5-2_GL0066429	0.930898	9.9524	8.69618	0.0473884	0EQMU	Abc transporter	G	ere:EUBREC_0134	K10200			Firmicutes	Eubacterium
V1.CD6-0-PN_GL0144350	-0.0235478	6.24462	6.26174	0.047522	0NFDG	Catalyzes the conversion of L-arabinose to L-ribulose (By similarity)	G	rob:CK5_18720	K01804			Firmicutes	Blautia
MH0001_GL0007245	-1.73199	5.91941	7.98376	0.0473884	0ND97	amino acid carrier protein	E	ere:EUBREC_3173	K03310
MH0002_GL0016070	-1.19426	5.65458	7.13356	0.0473884	07QJQ	Mate efflux family protein	V	Cellular Processes and Signaling	K03327
MH0153_GL0026052	-1.37721	7.76535	9.04216	0.0473884	05CHT	Allows the formation of correctly charged Asn-tRNA(Asn) or Gln-tRNA(Gln) through the transamidation of misacylated Asp- tRNA(Asn) or Glu-tRNA(Gln) in organisms which lack either or both of asparaginyl-tRNA or glutaminyl-tRNA synthetases. The reaction takes place in the presence of glutamine and ATP through an activated phospho-Asp-tRNA(Asn) or phospho-Glu-tRNA(Gln) (By similarity)	J	cth:Cthe_1540	K02434
MH0244_GL0048076	-1.19404	5.51555	6.97512	0.0473884	COG1171	Threonine dehydratase	E	bad:BAD_1570	K01754			Actinobacteria	Bifidobacterium	Bifidobacterium adolescentis
MH0318_GL0093782	-1.3794	6.26393	7.8755	0.0473884	COG0114	fumarate hydratase class II	C	tbe:Trebr_2037	K01679
O2.CD1-0_GL0093025	-1.30189	8.20691	9.36274	0.0473884	0EPNV	sugar (Glycoside-Pentoside-Hexuronide) transporter	G	Cellular Processes and Signaling	K03292
NLF008_GL0041600	-1.28508	6.67217	7.39073	0.0495763	COG2265	catalyzes the formation of 5-methyl-uridine at position	J	pdi:BDI_1030	K03215			Bacteroidetes	Parabacteroides	Parabacteroides distasonis
SZEY-62A_GL0062794	0.946887	6.79427	5.90229	0.0473884	0NDB2	Oxidoreductase required for the transfer of electrons from pyruvate to flavodoxin (By similarity)	C	fpr:FP2_19990	K03737			Firmicutes
MH0002_GL0047069	-1.2252	12.1797	13.4091	0.0473884	05CVK	Glutamate decarboxylase	E	afd:Alfi_2924	K01580			Bacteroidetes	Alistipes
MH0086_GL0045161	0.911919	4.92185	5.11632	0.0475212	COG0137	Citrulline--aspartate ligase	E	fpr:FP2_28090	K01940			Firmicutes	Faecalibacterium
MH0179_GL0060323	-1.36495	8.22679	9.46757	0.0473884	COG1362	M18 family aminopeptidase	E	ere:EUBREC_0695	K01269
MH0234_GL0029073	-1.29431	8.79481	10.4185	0.0473884	0ENWZ	Catalyzes the attachment of glycine to tRNA(Gly) (By similarity)	J	rus:RBI_I02050	K01880
V1.UC26-0_GL0128368	-1.37939	5.09903	6.84955	0.0486393	0NDYI	synthase component I	E	rix:RO1_10690	K01657
MH0072_GL0019883	0.85061	7.14867	5.99834	0.0477871	0NFDP	ABC transporter	G	Membrane Transport	K10108			Firmicutes	Roseburia	Roseburia intestinalis
MH0394_GL0019207	-1.34798	5.16621	6.80573	0.0473884	07QJQ	Mate efflux family protein	V	Cellular Processes and Signaling	K03327
O2.UC22-0_GL0010293	-1.40273	5.58246	7.03709	0.0473884	05EKQ	RNA-directed DNA polymerase	L	Genetic Information Processing	K00986			Bacteroidetes	Bacteroides	Bacteroides sp. A1C1
V1.CD55-0_GL0259576	-1.34814	5.94337	7.10384	0.0473884	05CJW	magnesium transporter	P	ere:EUBREC_3095	K06213
MH0012_GL0047506	-1.20844	8.12885	9.22254	0.0477859	055YV	Glutamine phosphoribosylpyrophosphate amidotransferase	F	pdi:BDI_0310	K00764			Bacteroidetes	Parabacteroides	Parabacteroides distasonis
V1.FI01_GL0023363	-1.2484	9.85224	10.3952	0.0473884	COG0513	purine NTP-dependent helicase activity	L	rbc:BN938_2411	K11927			Bacteroidetes	Alistipes
T2D-25A_GL0019545	-1.32063	8.26748	9.6048	0.0473884	0EPDK	fad dependent oxidoreductase	S	fpr:FP2_12030	K07137
MH0006_GL0015958	1.15226	6.33131	5.67243	0.0479203	0I9FR	Glycosyl transferase family 2	M	Carbohydrate Metabolism	K00754
MH0012_GL0148663	-1.5746	7.37994	8.73041	0.0487222	055YD	bleomycin hydrolase (EC 3.4.22.40)	E	pdi:BDI_2287	K01372			Bacteroidetes	Parabacteroides	Parabacteroides sp. CT06
MH0014_GL0079550	-1.08456	8.47372	9.84155	0.0473884	0NDK4	Involved in protein export. Acts as a chaperone by maintaining the newly synthesized protein in an open conformation	O	ere:EUBREC_0988	K03545			Firmicutes
MH0090_GL0081963	-1.39524	7.75744	9.0804	0.0473884	09G2G	pyrogenic exotoxin B	S					Bacteroidetes	Alistipes
MH0153_GL0083911	-1.07387	7.18064	8.22109	0.0475203	0ND97	amino acid carrier protein	E	Cellular Processes and Signaling	K03310
MH0188_GL0039118	0.13615	4.50518	5.1779	0.049355	0ND97	amino acid carrier protein	E	rum:CK1_15170	K03310			Firmicutes	Blautia
MH0191_GL0167875	-1.3588	5.37566	6.81664	0.0486054	00BDJ	Catalyzes the isomerization between 2-isopropylmalate and 3-isopropylmalate, via the formation of 2-isopropylmaleate (By similarity)	E	bad:BAD_0179	K01703			Actinobacteria	Bifidobacterium	Bifidobacterium adolescentis
MH0211_GL0052733	1.26559	6.7134	5.31286	0.048316	0NIUI	Protein of function (DUF1254)	S					Firmicutes	Blautia
MH0404_GL0044562	-0.485728	5.81573	6.72694	0.0473884	07R47	Mate efflux family protein	V	Cellular Processes and Signaling	K03327
O2.UC28-1_GL0172782	-1.12716	6.26675	7.91873	0.0473884	07R47	Mate efflux family protein	V	Cellular Processes and Signaling	K03327
V1.CD30-0_GL0127215	-1.60339	5.86273	7.54236	0.0476568	COG3039	Transposase	L	Genetic Information Processing	K07481			Bacteroidetes	Alistipes
V1.FI26_GL0195941	-1.18247	8.86427	9.7412	0.0473884	0NDSD	Phosphohexose isomerase	G	rch:RUM_04800	K01810
DOF013_GL0053564	-1.22812	6.90533	7.83277	0.0483254	COG0681	Signal peptidase i	U	pdi:BDI_2848	K03100			Bacteroidetes	Parabacteroides	Parabacteroides distasonis
T2D-6A_GL0031380	-1.67585	4.9951	7.17889	0.0477171	0ENZC	Mate efflux family protein	V	Cellular Processes and Signaling	K03327
159369152-stool2_revised_scaffold6811_2_gene18211	-1.46538	6.41501	7.62486	0.0492383	055DH	Glycosyl hydrolase family 109 protein	G					Bacteroidetes	Parabacteroides	Parabacteroides distasonis
MH0001_GL0001440	-1.04014	8.19573	9.1833	0.0473884	054S5	L-aspartate oxidase	H	sga:GALLO_1936	K00278
MH0153_GL0056008	-1.34103	8.44671	9.69906	0.0473884	COG1362	M18 family aminopeptidase	E	Metabolism	K01269
MH0153_GL0081101	-1.51457	7.37935	9.38234	0.0473884	0NE07	Involved in targeting and insertion of nascent membrane proteins into the cytoplasmic membrane. Binds to the hydrophobic signal sequence of the ribosome-nascent chain (RNC) as it emerges from the ribosomes. The SRP-RNC complex is then targeted to the cytoplasmic membrane where it interacts with the SRP receptor FtsY (By similarity)	U	rbr:RBR_09900	K03106
MH0186_GL0079263	-1.22389	7.64562	7.84718	0.0481117	055HR	transglycosylase	M	afd:Alfi_0514	K08307			Bacteroidetes	Alistipes
MH0188_GL0064274	-0.0113027	5.91052	5.71957	0.0485169	05DET	Rhamnulokinase	G	rob:CK5_18710	K00848			Firmicutes	Blautia
MH0259_GL0033209	0.0123245	13.9659	12.6521	0.0473884	COG1653	transporter activity	G	bad:BAD_1566	K10117			Actinobacteria	Bifidobacterium	Bifidobacterium adolescentis
O2.CD3-0-PT_GL0065932	-1.41142	7.76092	8.8811	0.0473884	COG1109	Catalyzes the conversion of glucosamine-6-phosphate to glucosamine-1-phosphate (By similarity)	G	Carbohydrate Metabolism	K01840			Actinobacteria
V1.UC35-0_GL0089546	-1.57156	7.43077	8.93727	0.0476517	COG0201	The central subunit of the protein translocation channel SecYEG. Consists of two halves formed by TMs 1-5 and 6-10. These two domains form a lateral gate at the front which open onto the bilayer between TMs 2 and 7, and are clamped together by SecE at the back. The channel is closed by both a pore ring composed of hydrophobic SecY resides and a short helix (helix 2A) on the extracellular side of …	U	afd:Alfi_1724	K03076			Bacteroidetes	Alistipes
367928.BAD_0304	-1.5287	7.2132	8.47184	0.0473884	COG2843	Capsule synthesis protein	M	bad:BAD_0304	K07282			Actinobacteria	Bifidobacterium	Bifidobacterium adolescentis
MH0001_GL0000897	-1.41137	8.03285	9.97245	0.0473884	COG0055	Produces ATP from ADP in the presence of a proton gradient across the membrane. The catalytic sites are hosted primarily by the beta subunits (By similarity)	C	rho:RHOM_16025	K02112			Firmicutes
MH0001_GL0007987	-1.34203	5.80043	8.07814	0.0473884	COG0055	Produces ATP from ADP in the presence of a proton gradient across the membrane. The catalytic sites are hosted primarily by the beta subunits (By similarity)	C	ere:EUBREC_2897	K02112			Firmicutes
MH0001_GL0008609	-1.14447	6.93327	8.47511	0.0473884	0ENWZ	Catalyzes the attachment of glycine to tRNA(Gly) (By similarity)	J	ere:EUBREC_1868	K01880			Firmicutes
MH0122_GL0033493	1.54377	5.75304	4.16873	0.0493139	05C8N	cysteinyl-tRNA synthetase	J	fpr:FP2_15130	K01883			Firmicutes	Subdoligranulum
MH0153_GL0001760	-1.33968	9.03209	10.8177	0.0473884	COG5016	Oxaloacetate decarboxylase	C	rch:RUM_13660	K01571
MH0372_GL0125381	-1.41384	8.07984	8.7798	0.0473884	COG0058	Phosphorylase is an important allosteric enzyme in carbohydrate metabolism. Enzymes from different sources differ in their regulatory mechanisms and in their natural substrates. However, all known phosphorylases share catalytic and structural properties (By similarity)	G	afd:Alfi_1237	K16153			Bacteroidetes	Alistipes
O2.UC30-0_GL0004446	-1.40636	4.52892	5.79165	0.0479814	0EPMX	Transporter	P	rob:CK5_13590	K03308			Firmicutes	Blautia
V1.CD36-0_GL0121000	0.477029	5.07847	4.53053	0.0499559	00BK8	replicative DNA helicase	L	cgo:Corgl_1777	K02314			Actinobacteria	Collinsella
NLM029_GL0080235	-1.50924	7.74708	9.08985	0.0477894	COG0055	Produces ATP from ADP in the presence of a proton gradient across the membrane. The catalytic sites are hosted primarily by the beta subunits (By similarity)	C	rho:RHOM_16025	K02112			Firmicutes
763536994-stool3_revised_scaffold101_3_gene47456	-1.50561	6.49237	7.73588	0.0473884	05ENJ	RND efflux system, outer membrane lipoprotein	M	afd:Alfi_1293	K18139			Bacteroidetes	Alistipes
MH0006_GL0221714	-1.43063	5.70113	6.86161	0.0497141	09AZ3	peptidase, M24	E	afd:Alfi_1275	K01262			Bacteroidetes	Alistipes
MH0150_GL0096078	-1.23601	8.12944	9.2526	0.0473884	0NDBT	Glutamate synthase	E	ere:EUBREC_1829	K00266			Firmicutes
MH0153_GL0070664	-1.19437	8.72816	9.7578	0.0473884	0EPMX	Transporter	P	ere:EUBREC_2197	K03308
MH0188_GL0042823	1.60662	6.06825	4.93989	0.0489599	0NDBT	Glutamate synthase	E	rob:CK5_27910	K00266			Firmicutes	Blautia
MH0274_GL0065481	1.33862	7.39524	5.47483	0.049646	COG1686	Carboxypeptidase	M	fpr:FP2_23180	K07258			Firmicutes	Faecalibacterium
O2.UC24-2_GL0047722	-1.27382	7.17105	8.4304	0.0473884	0EPNU	histidyl-tRNA synthetase	J	rch:RUM_06140	K01892
V1.UC43-0_GL0133969	1.41221	5.31298	4.40487	0.0479182	0NDEH	May play a role in the repair of endogenous alkylation damage (By similarity)	O	rob:CK5_10290	K04485			Firmicutes	Blautia
NOM026_GL0022320	1.39089	5.8805	4.73151	0.0473884	0ESAY		S					Firmicutes	Dorea
158337416-stool1_revised_C1260462_1_gene57804	-0.974651	9.00976	9.7403	0.0473884	0NDBE	radical SAM domain protein	S	ere:EUBREC_1011	K06871			Firmicutes
MH0071_GL0067297	2.85251	9.10972	6.81751	0.0473884	COG0017	asparaginyl-tRNA synthetase	J	rob:CK5_02360	K01893			Firmicutes	Blautia
MH0153_GL0019040	-1.30609	7.02532	8.63462	0.0473884	05C8N	cysteinyl-tRNA synthetase	J	eha:Ethha_0778	K01883
V1.FI02_GL0050288	-1.50422	5.8397	7.37918	0.0496977	0P2GJ	glutamine synthetase	E	ere:EUBREC_0701	K01915			Firmicutes
T2D-203A_GL0052625	-1.32726	9.66581	10.7258	0.0473884	09DZG		S					Bacteroidetes	Alistipes
158256496-stool1_revised_scaffold8133_1_gene76310	-1.40179	7.20554	8.37874	0.0473884	0EPMX	Transporter	P	Cellular Processes and Signaling	K03308
763820215-stool1_revised_C745376_1_gene35825	-1.64068	5.82947	8.41907	0.0473884	0EQE4	Transporter	G	ere:EUBREC_2030	K03292			Firmicutes
MH0006_GL0006796	-1.21072	8.68006	10.3655	0.0473884	COG0017	asparaginyl-tRNA synthetase	J	afd:Alfi_2343	K01893			Bacteroidetes	Alistipes
MH0020_GL0044570	-0.774718	8.17624	8.88881	0.0473884	COG1109	Catalyzes the conversion of glucosamine-6-phosphate to glucosamine-1-phosphate (By similarity)	G	pdi:BDI_1691	K01840			Bacteroidetes	Parabacteroides	Parabacteroides sp. CT06
MH0020_GL0046533	-1.58553	7.63141	8.9042	0.0483211	COG0773	cell wall formation (By similarity)	M	pdi:BDI_2486	K01924			Bacteroidetes	Parabacteroides	Parabacteroides distasonis
MH0028_GL0090748	-1.39013	7.754	8.55251	0.0473884	COG1139	Iron-sulfur cluster binding protein	C	Poorly Characterized	K00782			Bacteroidetes	Alistipes
MH0058_GL0031221	1.13934	5.67136	5.16289	0.0480505	0P6M4	Produces ATP from ADP in the presence of a proton gradient across the membrane. The V-type beta chain is a regulatory subunit (By similarity)	C	rix:RO1_17580	K02118			Firmicutes	Roseburia	Roseburia intestinalis
MH0069_GL0061952	-1.48164	4.86582	6.68708	0.0483142	06G70		S					Actinobacteria	Bifidobacterium	Bifidobacterium adolescentis
MH0153_GL0044078	-1.43009	8.21725	9.72152	0.0473884	COG0055	Produces ATP from ADP in the presence of a proton gradient across the membrane. The catalytic sites are hosted primarily by the beta subunits (By similarity)	C	rho:RHOM_14660	K02112
MH0153_GL0110342	-1.48711	7.80606	9.07198	0.0473884	05CJW	magnesium transporter	P	ova:OBV_06160	K06213
MH0161_GL0030208	-1.4056	7.26339	9.07845	0.0473884	COG0104	Plays an important role in the de novo pathway of purine nucleotide biosynthesis	F	csh:Closa_1581	K01939
V1.CD36-0_GL0032375	-0.731448	7.06761	7.4381	0.0480534	055P6	involved in the biosynthesis of lipid A, a phosphorylated glycolipid that anchors the lipopolysaccharide to the outer membrane of the cell (By similarity)	M	pdi:BDI_2105	K16363			Bacteroidetes	Parabacteroides	Parabacteroides sp. CT06
N017A_GL0025297	-1.30836	6.52727	7.7694	0.0473884	0NDSX	ATPase (AAA superfamily)	S	ere:EUBREC_2149	K06921
N084A_GL0030406	-1.35058	9.50928	10.1837	0.0473884	COG1187	pseudouridine synthase activity	J	Translation	K06178			Bacteroidetes	Alistipes
MH0001_GL0005878	-0.600708	7.74167	8.92813	0.0473884	0EPMX	Transporter	P	Cellular Processes and Signaling	K03308
T2D-156A_GL0045747	-1.25458	5.84341	7.53651	0.0473884	0ND4Y	Cell wall formation (By similarity)	M	ere:EUBREC_0450	K01924
763536994-stool2_revised_scaffold71023_1_gene100785	-1.54297	7.00334	8.45695	0.0473884	COG0174	glutamine synthetase	E	ere:EUBREC_2543	K01915
435591.BDI_0140	-1.19635	6.91524	7.67752	0.0491736	COG1538	Membrane	M	Cellular Processes and Signaling	K03287			Bacteroidetes	Parabacteroides	Parabacteroides distasonis
MH0001_GL0018691	-1.39617	6.77609	8.53886	0.0473884	COG0119	Catalyzes the condensation of the acetyl group of acetyl-CoA with 3-methyl-2-oxobutanoate (2-oxoisovalerate) to form 3-carboxy-3-hydroxy-4-methylpentanoate (2-isopropylmalate) (By similarity)	E	Carbohydrate Metabolism	K01649			Firmicutes
MH0012_GL0110152	-1.52913	7.52348	8.10121	0.0485798	09B0U	Outer membrane protein transport protein, Ompp1 FadL TodX	M	pdi:BDI_2006	K06076			Bacteroidetes	Parabacteroides	Parabacteroides distasonis
V1.CD28-0_GL0100085	-1.33114	5.10739	7.49504	0.0473884	COG1653	transporter activity	G	csh:Closa_3885	K10117
V1.CD36-0_GL0091550	-0.909781	5.11633	5.98585	0.0476576	07QKB	Mate efflux family protein	V	Cellular Processes and Signaling	K03327			Actinobacteria	Collinsella
T2D-207A_GL0021892	-1.39588	6.81145	8.71038	0.0473884	0EPSA	Tetratricopeptide repeat protein	S
158802708-stool2_revised_C1045361_1_gene79167	-0.255602	4.5601	4.87874	0.0487716	05CBA	glutamine phosphoribosylpyrophosphate amidotransferase	F	cct:CC1_03340	K00764
MH0001_GL0001116	-1.38888	6.09756	7.38635	0.0479801	COG3270	Specifically methylates the cytosine at position 1407 (m5C1407) of 16S rRNA (By similarity)	J	Amino Acid Metabolism	K00599
MH0001_GL0013473	-1.38606	6.79664	8.58545	0.0473884	0P2FU	Oxidoreductase	S	rob:CK5_09600	K07137
MH0012_GL0065494	-1.47586	8.77978	10.2356	0.0473884	COG1858	cytochrome C peroxidase	P	pdi:BDI_1048	K00428			Bacteroidetes	Parabacteroides	Parabacteroides distasonis
MH0030_GL0038223	1.51299	6.58193	5.1511	0.0473884	07QJQ	Mate efflux family protein	V	Cellular Processes and Signaling	K03327			Firmicutes		Lachnospiraceae bacterium
MH0134_GL0062658	1.50107	7.58733	6.54317	0.0473884	0ENR9	Catalyzes the methylthiolation of N6- (dimethylallyl)adenosine (i(6)A), leading to the formation of 2- methylthio-N6-(dimethylallyl)adenosine (ms(2)i(6)A) at position 37 in tRNAs that read codons beginning with uridine (By similarity)	J	Genetic Information Processing	K06168			Firmicutes	Faecalibacterium
MH0154_GL0086062	-1.37435	7.53745	8.90931	0.0473884	COG1109	Catalyzes the conversion of glucosamine-6-phosphate to glucosamine-1-phosphate (By similarity)	G	rix:RO1_34690	K03431
MH0340_GL0131252	-1.46906	6.65627	8.39402	0.047657	COG1864	DNA RNA NON-specific endonuclease	F	Cell Growth and Death	K01173			Bacteroidetes	Bacteroides	Bacteroides sp. A1C1
MH0393_GL0104771	3.22526	8.53445	4.91786	0.0473884	0ERX5	cobalt chelatase	H	Metabolism of Cofactors and Vitamins	K02190			Firmicutes	Blautia
O2.UC17-1_GL0005463	-1.28706	10.1707	10.7772	0.0473884	COG3033	tryptophanase EC 4.1.99.1	E	bth:BT_1492	K01667			Bacteroidetes	Alistipes
V1.FI32_GL0017839	1.51655	5.5386	4.4299	0.0496322	6128	DNA-binding helix-turn-helix protein	K	cdf:CD630_03810	K07467			Firmicutes	Blautia	Blautia sp. SC05B48
367928.BAD_1294	-1.09106	5.24202	7.1115	0.0473884	COG1109	Catalyzes the conversion of glucosamine-6-phosphate to glucosamine-1-phosphate (By similarity)	G	bad:BAD_1294	K03431			Actinobacteria	Bifidobacterium	Bifidobacterium adolescentis
MH0001_GL0001112	-1.33372	4.74157	5.95337	0.0498283	0P716	transporter	G	rix:RO1_10640	K11104
MH0001_GL0016777	-1.37138	7.1432	9.17339	0.0473884	07RPP	radical SAM domain protein	S	Poorly Characterized	K06871
MH0153_GL0019398	-1.68029	6.74127	8.08183	0.0473884	05C2W	permease	F	Cellular Processes and Signaling	K02824
MH0153_GL0078930	-1.31305	7.91535	9.25238	0.0473884	0ND97	amino acid carrier protein	E	Cellular Processes and Signaling	K03310
MH0205_GL0122058	-1.24405	7.83185	8.53833	0.0484439	055EC	Catalyzes the methylthiolation of N6- (dimethylallyl)adenosine (i(6)A), leading to the formation of 2- methylthio-N6-(dimethylallyl)adenosine (ms(2)i(6)A) at position 37 in tRNAs that read codons beginning with uridine (By similarity)	J	pdi:BDI_2415	K06168			Bacteroidetes	Parabacteroides	Parabacteroides distasonis
MH0394_GL0149384	-1.15796	5.01842	6.96596	0.048834	07RYE	peptidase S8 and S53, subtilisin, kexin, sedolisin	O	Metabolism	K01362			Bacteroidetes
O2.UC6-0_GL0003926	-1.47255	7.00733	8.09957	0.0477878	056EN	Catalyzes the deamination of 5-methylthioadenosine and S-adenosyl-L-homocysteine into 5-methylthioinosine and S-inosyl-L- homocysteine, respectively. Is also able to deaminate adenosine (By similarity)	F	afd:Alfi_0031	K12960			Bacteroidetes	Alistipes
V1.CD36-0_GL0010618	-1.44115	4.82961	6.1489	0.0496323	COG0358	DNA primase activity	L	cgo:Corgl_1038	K02316			Actinobacteria	Collinsella
SZEY-27A_GL0069167	1.42327	7.6966	5.5228	0.0476475	0ND91	Cell wall formation. Adds enolpyruvyl to UDP-N- acetylglucosamine (By similarity)	M	Carbohydrate Metabolism	K00790			Firmicutes	Faecalibacterium
T2D-47A_GL0141294	-0.403941	5.77607	6.24315	0.0484395	0EP2C	permease	S	rob:CK5_33200	K06901			Firmicutes	Blautia
763577454-stool2_revised_scaffold34813_1_gene206932	-1.38638	5.83144	7.29926	0.0479127	05C3S	Mate efflux family protein	V	Cellular Processes and Signaling	K03327
MH0001_GL0010403	-1.36797	5.84655	8.09937	0.0473884	05D56	permease protein	P	ere:EUBREC_0543	K15771
MH0145_GL0118143	-1.24902	8.44742	9.53935	0.0473884	0NDEH	May play a role in the repair of endogenous alkylation damage (By similarity)	O	rbr:RBR_15730	K04485
O2.UC23-1_GL0014778	-1.46368	6.20865	7.69961	0.0473884	COG1055	arsenical pump membrane protein	P	Cellular Processes and Signaling	K03893
V1.FI16_GL0187684	-1.31712	8.63697	9.39596	0.0476545	16QEI	sulfite reductase, dissimilatory-type alpha subunit	C	dds:Ddes_2295	K11180			Proteobacteria	Bilophila
160319967-stool1_revised_C559642_1_gene96792	1.21858	5.20409	4.70053	0.0476513	0ENZC	Mate efflux family protein	V	Cellular Processes and Signaling	K03327			Firmicutes	Dorea
367928.BAD_0341	-1.54968	7.92237	9.27901	0.0473884	COG0201	The central subunit of the protein translocation channel SecYEG. Consists of two halves formed by TMs 1-5 and 6-10. These two domains form a lateral gate at the front which open onto the bilayer between TMs 2 and 7, and are clamped together by SecE at the back. The channel is closed by both a pore ring composed of hydrophobic SecY resides and a short helix (helix 2A) on the extracellular side of …	U	bad:BAD_0341	K03076			Actinobacteria	Bifidobacterium	Bifidobacterium adolescentis
MH0001_GL0000009	1.31164	9.40958	7.98657	0.0473884	0EQI4	Histidine kinase	T	Enzyme Families	K07706			Firmicutes		Lachnospiraceae bacterium GAM79
MH0001_GL0013051	-0.672477	6.56894	7.13338	0.0486903	0NDEH	May play a role in the repair of endogenous alkylation damage (By similarity)	O	ere:EUBREC_2304	K04485
MH0131_GL0173462	-0.397638	7.52858	8.14699	0.0475195	00DS5	Involved in protein export. Acts as a chaperone by maintaining the newly synthesized protein in an open conformation	O	bad:BAD_0988	K03545			Actinobacteria	Bifidobacterium	Bifidobacterium adolescentis
MH0150_GL0077035	-1.42757	7.85791	10.2084	0.0473884	0HSGZ	Aminotransferase	E	Amino Acid Metabolism	K03851			Proteobacteria	Bilophila
MH0176_GL0128284	-0.109364	7.62832	7.98274	0.0473884	0EQMU	Abc transporter	G	fpr:FP2_19460	K10200			Firmicutes	Faecalibacterium
MH0188_GL0091721	0.861449	6.94141	6.24513	0.0473884	COG0772	Cell Division Protein	D	Replication and Repair	K03588			Firmicutes	Blautia
MH0195_GL0143547	-1.39312	8.19798	9.5139	0.0473884	COG0841	acriflavin resistance protein	P	Cellular Processes and Signaling	K03296			Bacteroidetes	Alistipes
MH0203_GL0111845	-1.2614	6.38964	7.94196	0.0493146	0NDBW	The central subunit of the protein translocation channel SecYEG. Consists of two halves formed by TMs 1-5 and 6-10. These two domains form a lateral gate at the front which open onto the bilayer between TMs 2 and 7, and are clamped together by SecE at the back. The channel is closed by both a pore ring composed of hydrophobic SecY resides and a short helix (helix 2A) on the extracellular side of …	U	ova:OBV_09920	K03076			Firmicutes
V1.CD36-0_GL0042594	-0.863105	5.35854	5.99614	0.0497791	05CIW	Catalyzes the methylthiolation of N6- (dimethylallyl)adenosine (i(6)A), leading to the formation of 2- methylthio-N6-(dimethylallyl)adenosine (ms(2)i(6)A) at position 37 in tRNAs that read codons beginning with uridine (By similarity)	J	cgo:Corgl_0976	K06168			Actinobacteria	Collinsella
MH0002_GL0005483	-1.5192	5.72901	6.99274	0.0479199	07QJQ	Mate efflux family protein	V	Cellular Processes and Signaling	K03327
MH0002_GL0016068	-1.43234	6.56761	8.08508	0.0473884	0ENUD	Mate efflux family protein	V	Cellular Processes and Signaling	K03327
MH0003_GL0004328	-0.599193	11.4791	11.9671	0.0473884	06Q0J		S					Bacteroidetes	Bacteroides	Bacteroides dorei
MH0006_GL0059760	-1.37352	6.88873	7.80768	0.0497544	COG1139	Iron-sulfur cluster binding protein	C	pdi:BDI_0583	K18929			Bacteroidetes	Parabacteroides	Parabacteroides distasonis
MH0153_GL0006891	-1.24082	7.05263	8.53675	0.0473884	08IYU	L-aspartate oxidase	H	bprl:CL2_05760	K00278
O2.UC3-1_GL0167234	-1.35562	6.35493	7.82976	0.0475201	COG1486	glycoside hydrolase family 4	G	Carbohydrate Metabolism	K01222
O2.UC49-0_GL0113135	-1.41659	7.31057	9.48865	0.0473884	COG0334	oxidoreductase activity, acting on the CH-NH2 group of donors, NAD or NADP as acceptor	E	ova:OBV_19700	K00262			Firmicutes
O2.UC50-0_GL0228967	-0.70354	9.0204	9.76248	0.0473884	05Q1F	transposase IS605 OrfB family	L	Genetic Information Processing	K07496
NLF008_GL0035123	-0.678149	10.602	10.9735	0.0473884	0XNQI	domain protein	S					Bacteroidetes	Parabacteroides	Parabacteroides distasonis
T2D-10A_GL0063685	-1.2441	7.45234	9.04555	0.0473884	0EPTX	Cell wall formation. Catalyzes the addition of glutamate to the nucleotide precursor UDP-N-acetylmuramoyl-L-alanine (UMA) (By similarity)	M	ere:EUBREC_2250	K01925
206672.BL1089	7.33576	-2.36136	-9.4348	0.0473884	00F39	Inherit from bactNOG: atpase, aaa	S	Poorly Characterized	K07133			Actinobacteria	Bifidobacterium	Bifidobacterium longum
MH0001_GL0002161	-1.41397	7.69727	9.1157	0.0473884	COG2848	UPF0210 protein	S	rho:RHOM_09925	K09157
MH0001_GL0009962	-1.46821	5.66327	7.52564	0.0476516	COG2211	symporter activity	G	ere:EUBREC_1412	K03292			Firmicutes
MH0002_GL0076137	-1.3197	5.76542	7.18356	0.0473884	0ENYH	ATPase, AAA superfamily	S	ere:EUBREC_0502	K07133
MH0006_GL0077818	-1.13886	8.19695	9.00718	0.0473884	0555G	Peptidase dimerization domain protein	E	Enzyme Families	K01436			Bacteroidetes	Alistipes
MH0006_GL0205848	-1.25065	8.59243	9.47858	0.0473884	05ENJ	RND efflux system, outer membrane lipoprotein	M	Cellular Processes and Signaling	K03287			Bacteroidetes	Alistipes
MH0010_GL0036383	1.46836	7.14396	5.90628	0.0473884	0ENYH	ATPase, AAA superfamily	S	rum:CK1_31650	K07133			Firmicutes	Dorea
MH0020_GL0046530	-0.914982	7.61506	8.14132	0.0489852	COG0206	Essential cell division protein that forms a contractile ring structure (Z ring) at the future cell division site. The regulation of the ring assembly controls the timing and the location of cell division. One of the functions of the FtsZ ring is to recruit other cell division proteins to the septum to produce a new cell wall between the dividing cells. Binds GTP and shows GTPase activity (By sim…	D	pdi:BDI_2483	K03531			Bacteroidetes	Parabacteroides	Parabacteroides distasonis
MH0407_GL0182666	0.709717	6.53412	6.35723	0.0479852	COG0840	Methyl-accepting chemotaxis	S	Signal Transduction	K03406			Firmicutes	Lachnospira	Lachnospira eligens
NOM025_GL0018337	-0.374018	7.33421	7.85162	0.0473884	0NDN4	Aspartokinase	E	ere:EUBREC_2796	K00928
N062A_GL0068358	-1.09008	6.94216	8.22025	0.0473884	07QJQ	Mate efflux family protein	V	Cellular Processes and Signaling	K03327
T2D-189A_GL0094140	1.30276	8.9702	7.67009	0.0473884	0EQMU	Abc transporter	G	Membrane Transport	K10200			Firmicutes	Ruminococcus
MH0019_GL0041742	-1.24578	7.81839	8.73074	0.0475218	0XNQI	domain protein	S					Bacteroidetes	Alistipes
MH0071_GL0015997	1.50154	6.84643	5.73921	0.0473884	COG0372	citrate synthase	C	rob:CK5_23290	K01647			Firmicutes	Blautia
O2.UC48-0_GL0242650	-1.28454	5.78679	7.12232	0.0479206	0NDJM	Mate efflux family protein	V	Cellular Processes and Signaling	K03327			Firmicutes	Dorea
V1.CD41-0_GL0065711	-1.42184	6.47947	7.99113	0.0473884	COG0534	Mate efflux family protein	V
V1.UC36-0_GL0035852	-1.25735	5.42721	6.86403	0.0487168	0NE23	Catalyzes the reversible transfer of the terminal phosphate of ATP to form a long-chain polyphosphate (polyP) (By similarity)	P	ere:EUBREC_0412	K00937
MH0001_GL0006104	-0.890617	8.26006	8.88015	0.0473884	0NE07	Involved in targeting and insertion of nascent membrane proteins into the cytoplasmic membrane. Binds to the hydrophobic signal sequence of the ribosome-nascent chain (RNC) as it emerges from the ribosomes. The SRP-RNC complex is then targeted to the cytoplasmic membrane where it interacts with the SRP receptor FtsY (By similarity)	U	ere:EUBREC_1505	K03106			Firmicutes
MH0006_GL0205840	-1.55814	4.75786	6.62773	0.0493132	COG0681	Signal peptidase i	U	afd:Alfi_3296	K03100			Bacteroidetes	Alistipes
MH0113_GL0043189	-1.22148	7.38058	8.65001	0.0480495	055J4	Arginosuccinase	E	pdi:BDI_3689	K01755			Bacteroidetes	Parabacteroides	Parabacteroides distasonis
MH0153_GL0126914	-1.42713	9.55997	10.5836	0.047521	09A8U	xylose isomerase	G	bxy:BXY_06060	K01805			Bacteroidetes	Bacteroides	Bacteroides ovatus
MH0204_GL0059288	-1.53703	5.28657	6.44015	0.0494866	0EQE4	Transporter	G	coo:CCU_09130	K03292
O2.UC44-1_GL0173664	-0.0560848	5.36829	5.24537	0.0493132	0EQYD	Abc transporter	G	fpr:FP2_10580	K02027			Firmicutes	Faecalibacterium
O2.UC56-2_GL0120260	-1.32918	7.52731	8.90442	0.0473884	COG1748	saccharopine dehydrogenase	E	ere:EUBREC_3343	K00290			Firmicutes
763496533-stool1_revised_scaffold8594_1_gene187290	-1.7038	6.98268	8.56696	0.0473884	0EP9B	MiaB-like tRNA modifying enzyme	J	rho:RHOM_05465	K18707
MH0001_GL0013222	-1.24569	7.84669	9.57881	0.0473884	0EPKH	permease	S
MH0002_GL0008227	-1.64375	6.89058	8.53508	0.0473884	056NI	membrane	S					Bacteroidetes	Alistipes
MH0110_GL0077878	-0.172101	8.01252	8.29499	0.0473884	07R47	Mate efflux family protein	V	Cellular Processes and Signaling	K03327			Firmicutes	Blautia
MH0140_GL0112094	-1.38754	5.84425	6.88485	0.0490312	09C1D	Transferase	C	Carbohydrate Metabolism	K01067			Bacteroidetes	Alistipes
MH0153_GL0070663	-1.36376	8.91224	10.4291	0.0473884	COG0334	oxidoreductase activity, acting on the CH-NH2 group of donors, NAD or NADP as acceptor	E	cad:Curi_c02830	K00262
MH0159_GL0049246	-1.15397	7.60389	8.60469	0.0473884	COG2848	UPF0210 protein	S	rch:RUM_06210	K09157
MH0200_GL0135002	-1.24034	6.85541	8.40008	0.0473884	COG0044	Dihydroorotase	F	ash:AL1_30910	K01465
V1.CD36-0_GL0094262	0.82262	4.85386	3.97585	0.0491005	07QSV	RmuC domain protein	S	Genetic Information Processing	K09760			Actinobacteria	Collinsella	Collinsella aerofaciens
V1.UC15-3_GL0145051	1.4337	8.00659	6.2152	0.0476492	0ERXQ		S					Firmicutes	Blautia
764669880-stool1_revised_C445541_1_gene32191	-1.24899	7.68517	8.37194	0.048602	COG0334	oxidoreductase activity, acting on the CH-NH2 group of donors, NAD or NADP as acceptor	E	pit:PIN17_A1094	K00262			Bacteroidetes	Alistipes
[truncated: 5,216 more rows]

## Sheet: 8. KEGG donor vs. pouchitis
Sheet 8. KEGG pathways and modules enrichment between donor and pouchitis
[truncated: 91 more rows]

[truncated: 8 more sheets: 12. KEGG pathway enrich, 9. KEGG non-UC vs. UC, 10. DE butyrate systhesis, 11. DE bile acids metabolism, 12. DE vitamin B12, 13. DE vitamin B6, 14. DE tryptophan, 15. F. p eggNOG gene]
